# Supplementary material for: Identification of candidate genes regulating seed oil content by QTL mapping and transcriptome sequencing in Brassica napus
Source: Front Plant Sci. 2022 Dec 8;13:1067121. doi: 10.3389/fpls.2022.1067121 (PMC9779944; doi:10.3389/fpls.2022.1067121)
Supplement: Supplementary file 1 [file DataSheet_1.zip]

Archive with 5 entries (5 files):
- Supplementary Tables/Supplementary Table 1.xlsx
- Supplementary Tables/Supplementary Table 2.xlsx
- Supplementary Tables/Supplementary Table 3.xlsx
- Supplementary Tables/Supplementary Table 4.xlsx
- Supplementary Tables/Supplementary_Material.docx
