# Supplementary material for: Identification of candidate genes regulating seed oil content by QTL mapping and transcriptome sequencing in Brassica napus
Source: Front Plant Sci. 2022 Dec 8;13:1067121. doi: 10.3389/fpls.2022.1067121 (PMC9779944; doi:10.3389/fpls.2022.1067121)
Supplement: Supplementary file 1 [file DataSheet_1.zip › Supplementary Tables/Supplementary Table 1.xlsx]

## Sheet: Supplementary Table 1
Supplementary Table 1. Seed oil content (SOC, % of seed weight) phenotypes in three environments (2016CQ-2018CQ).
Code	2016CQ	2017CQ	2018CQ	BLUP
L1001	35.766	38.5688	38.86	37.9114
L1002	x	40.7254	41.47	39.808
L1003	x	40.2573	42.68	40.0482
L1004	37.7701	x	x	38.6173
L1005	39.7673	37.9615	40.88	39.2374
L1006	40.3067	39.5891	x	39.6294
L1008	37.3791	39.3826	36.83	38.0078
L1009	37.3116	36.8644	39.08	37.9251
L1010	x	38.1983	x	38.1208
L1011	38.3155	40.6064	41.22	39.6143
L1012	41.4889	41.9861	41.65	40.8354
L1013	36.8205	35.94	38.46	37.4274
L1014	x	40.337	41.66	39.7431
L1015	x	38.4341	38.49	38.0943
L1016	x	41.5252	x	39.721
L1017	38.7729	41.0771	37.5	38.93
L1018	36.3824	x	x	37.9505
L1019	40.353	36.7751	x	38.7324
L1020	35.7594	38.5439	40.35	38.2676
L1021	39.8619	40.0128	38.24	39.116
L1022	x	35.0979	38.32	36.9583
L1023	x	41.0645	41.78	40.0157
L1024	x	39.5468	39.37	38.7434
L1025	x	39.4993	40.27	39.0193
L1026	x	40.2529	41.46	39.6489
L1027	x	38.8091	42.41	39.4899
L1028	33.737	35.7465	38.37	36.6032
L1029	37.9734	36.1951	36.71	37.3448
L1030	34.6515	36.9617	43.16	38.2975
L1031	37.1095	37.7687	39.55	38.2137
L1032	40.3653	x	40.5	39.8497
L1033	37.9006	38.9323	x	38.6342
L1034	36.4224	37.0893	x	37.5572
L1035	38.3152	39.7382	37.91	38.59
L1036	41.8868	41.4016	40.4	40.482
L1037	37.2794	37.6911	39.1	38.1254
L1038	36.1579	38.1277	37.44	37.5517
L1039	x	39.6522	40.52	39.9283
L1040	37.224	39.7496	43.01	38.6808
L1041	37.2822	36.2669	35.96	37.0088
L1042	36.9762	38.8131	38.55	38.1908
L1043	x	42.9751	41.98	40.7038
L1044	x	41.5794	40.9	39.8989
L1045	x	36.4797	37.13	37.02
L1046	x	x	x	x
L1047	x	39.6859	x	38.8368
L1048	38.0283	36.6752	x	37.9454
L1049	x	37.287	39.56	38.0716
L1050	36.8249	38.2907	40.61	38.5311
L1051	34.6865	37.2076	x	37.0328
L1052	x	x	x	x
L1053	x	38.8181	38.36	38.1787
L1054	39.8427	40.2575	40.49	39.7239
L1055	39.8757	40.3385	40.13	39.6633
L1056	38.3347	41.9655	41.84	40.1042
L1057	x	39.1654	38.32	38.2793
L1058	x	x	x	x
L1059	x	37.765	36.21	37.1368
L1060	x	39.5806	x	38.7839
L1061	x	41.7136	x	39.8074
L1062	39.0075	39.1197	41.39	39.4604
L1063	39.7629	39.3024	39.83	39.3074
L1064	35.8376	33.365	x	36.1601
L1065	x	35.8676	38.75	37.3478
L1066	36.6281	39.565	38.66	38.3163
L1067	34.2016	30.9699	35.52	34.8474
L1068	x	34.2162	39.58	37.0816
L1069	x	x	38.63	38.1882
L1070	36.0361	34.8117	39.55	37.2254
L1071	38.3825	39.3383	37.35	38.3712
L1072	34.1978	34.1865	37.11	36.0251
L1073	42.599	x	41.65	40.9479
L1074	35.7249	34.2581	40.41	37.2251
L1075	x	34.2879	38.6	36.7863
L1076	x	37.7302	38.82	37.9742
L1077	x	37.3037	37.52	37.4127
L1078	x	32.9952	38.61	36.3708
L1079	33.8326	32.3173	36.09	35.2275
L1080	x	40.4836	39.79	39.1816
L1081	37.4905	40.3386	39.39	38.8976
L1082	x	38.2972	41.55	39.0453
L1083	36.1297	36.4137	37.07	37.0327
L1084	37.2581	39.3359	38.72	38.4314
L1085	40.5146	42.0868	x	40.5082
L1086	x	x	37.37	37.5827
L1087	x	37.2073	39.22	37.9352
L1088	34.8783	35.7918	36.57	36.4516
L1089	x	37.6297	37.53	37.523
L1090	x	37.7717	36.13	37.1141
L1091	x	41.9358	40.24	39.8015
L1093	37.2952	40.6138	35.89	38.983
L1094	x	37.3822	41.31	38.6688
L1095	35.4706	39.2814	38.56	37.9395
L1096	x	39.5553	39.31	38.9335
L1097	x	42.9714	40.25	41.1192
L1098	38.0072	40.7816	43.27	39.823
L1099	41.1055	37.79	42.21	39.3044
L1100	36.9345	37.5748	39.69	38.1561
L1101	41.4434	41.6259	42.02	40.8267
L1102	37.5724	40.365	38.27	38.6481
L1103	x	38.7236	35.62	37.2569
L1104	x	36.637	x	37.3712
L1105	x	40.7193	40.25	39.4088
L1106	34.6786	37.2183	39.69	37.5176
L1107	x	39.5606	40.35	39.0647
L1108	35.7534	40.7861	40.48	38.8493
L1109	35.1505	39.5389	38.79	37.9812
L1110	x	x	39.81	38.7552
L1111	x	39.9444	37.24	38.1787
L1112	x	36.5306	x	37.3183
L1113	x	40.0902	40.67	39.3406
L1114	x	37.6036	38.72	37.8995
L1115	x	39.9012	x	38.9377
L1116	x	37.4943	x	37.7796
L1117	x	40.1443	x	39.053
L1118	31.3189	34.3702	37.02	35.3417
L1119	x	36.5219	37.53	37.1628
L1120	x	33.2978	37.11	35.9814
L1121	39.2443	36.2582	37.29	37.813
L1122	37.8141	40.954	41.1	38.5325
L1123	x	42.3772	35.08	40.2072
L1124	x	36.4971	41.05	37.3039
L1125	37.3887	40.1733	38.83	38.6938
L1126	39.1624	40.8747	41.02	39.8365
L1127	x	37.848	38.59	37.9385
L1128	x	38.5247	37.64	37.8476
L1129	x	38.1311	36.59	37.3802
L1130	x	37.5115	40.98	37.7892
L1131	x	41.7574	x	39.9832
L1132	x	38.742	x	38.3803
L1133	x	41.6833	40.04	39.6522
L1134	x	38.9712	38.02	38.117
L1135	x	41.5451	x	39.7306
L1136	x	x	x	x
L1137	34.7581	38.3947	38.09	37.4317
L1138	32.2249	36.4694	x	35.9937
L1139	33.4698	38.5583	38	37.1356
L1140	41.2699	43.144	41.32	40.9827
L1141	31.7631	38.1986	36.41	36.2396
L1142	x	40.5457	37.77	38.5487
L1143	37.4385	38.3318	41.3	38.8603
L1144	36.2118	38.4208	37.07	37.5453
L1145	x	37.9928	37.27	37.5555
L1146	x	38.9123	41.87	39.3471
L1147	x	41.3741	37.48	38.7207
L1148	32.9724	x	35.75	35.9085
L1149	38.7836	41.1467	39.98	39.5575
L1150	32.0288	35.4132	34.95	35.2633
L1151	x	38.2921	41.21	38.9317
L1152	x	37.5431	37.71	37.5523
L1153	31.8724	38.8606	37.27	36.6388
L1154	x	43.7225	42.22	41.0219
L1155	33.5983	40.9979	41.04	38.5099
L1156	x	39.4093	41.25	39.3082
L1157	36.6374	39.9191	38.75	38.4288
L1158	x	39.4206	38.09	38.2858
L1159	x	40.1764	38.92	38.8018
L1160	34.9519	41.2991	39.36	38.5034
L1161	38.6756	36.9443	42.28	39.063
L1162	38.0545	41.6472	x	39.567
L1163	x	43.8661	43.54	41.499
L1164	x	40.4316	40.37	39.3536
L1165	38.359	39.21	40.09	39.005
L1166	39.0429	41.6904	39.5	39.6357
L1167	40.6383	41.4368	41.12	40.3624
L1168	35.4359	37.8489	x	37.4837
L1169	38.8784	40.0587	38.82	39.0294
L1170	36.8948	40.9603	38.82	38.7639
L1171	39.097	39.6456	x	39.2562
L1172	x	37.2237	37.59	37.4095
L1173	35.6797	40.1584	39.19	38.3607
L1174	36.207	34.2006	35.27	36.069
L1175	34.7886	38.2251	x	37.397
L1176	x	x	x	x
L1177	x	41.8483	x	39.8747
L1178	x	38.0305	x	38.0391
L1179	x	41.0598	34.18	37.549
L1180	38.653	x	x	39.0416
L1181	37.4668	40.4583	36.78	38.2816
L1182	35.0569	41.2	36.99	37.9239
L1183	40.2249	38.4217	36.4	38.3645
L1184	38.7263	39.6344	39.53	39.0607
L1185	36.0079	36.1068	35.63	36.5765
L1186	x	x	38.46	38.1065
L1187	x	38.5542	39.43	38.4383
L1188	41.5684	40.4895	39.97	40.0757
