# Supplementary material for: Identification of candidate genes regulating seed oil content by QTL mapping and transcriptome sequencing in Brassica napus
Source: Front Plant Sci. 2022 Dec 8;13:1067121. doi: 10.3389/fpls.2022.1067121 (PMC9779944; doi:10.3389/fpls.2022.1067121)
Supplement: Supplementary file 1 [file DataSheet_1.zip › Supplementary Tables/Supplementary Table 2.xlsx]

## Sheet: Supplementary Table 2
Supplementary Table 2. A list of all candidate genes in the QTL confidence interval.
Candidate genes in the QTL confidence interval	Arabidopsis homologue	Function Description
BnaA01g21840D	AT1G58470	RNA-binding protein 1 (RBP1)
BnaA01g21850D	AT1G58520	RXW8
BnaA01g21860D	AT1G58684	Ribosomal protein S5 family protein
BnaA01g21870D	AT1G59520	CW7
BnaA01g21880D	AT1G59580	mitogen-activated protein kinase homolog 2 (MPK2)
BnaA01g21890D	AT1G59610	dynamin-like 3 (DL3)
BnaA01g21900D	AT4G01220	Nucleotide-diphospho-sugar transferase family protein
BnaA01g21910D	AT1G56550	RhamnoGalacturonan speci&#64257
BnaA01g21920D	AT1G59720	CHLORORESPIRATORY REDUCTION28 (CRR28)
BnaA01g21930D	ATMG00570	Sec-independent periplasmic protein translocase
BnaA01g21940D	#N/A	#N/A
BnaA01g21950D	#N/A	#N/A
BnaA01g21960D	AT1G59620	CW9
BnaA01g21970D	#N/A	#N/A
BnaA01g21980D	AT1G59820	aminophospholipid ATPase 3 (ALA3)
BnaA01g21990D	AT1G59840	cofactor assembly of complex C (CCB4)
BnaA01g22000D	AT1G59850	ARM repeat superfamily protein
BnaA01g22010D	#N/A	#N/A
BnaA01g22020D	#N/A	#N/A
BnaA01g22030D	AT1G59890	SIN3-like 5 (SNL5)
BnaA01g22040D	AT1G59900	pyruvate dehydrogenase complex E1 alpha subunit (E1 ALPHA)
BnaA01g22050D	AT1G59910	Actin-binding FH2 (formin homology 2) family protein
BnaA01g22060D	AT2G42470	TRAF-like family protein
BnaA01g22070D	AT3G01310	Phosphoglycerate mutase-like family protein
BnaA01g22080D	AT3G01310	Phosphoglycerate mutase-like family protein
BnaA01g22090D	AT1G59990	DEA(D/H)-box RNA helicase family protein
BnaA01g22100D	AT1G60280	NAC domain containing protein 23 (NAC023)
BnaA01g22110D	AT1G60010	unknown protein
BnaA01g22120D	AT1G60030	nucleobase-ascorbate transporter 7 (NAT7)
BnaA01g22130D	#N/A	#N/A
BnaA01g22140D	#N/A	#N/A
BnaA01g22150D	AT1G60060	Serine/threonine-protein kinase WNK (With No Lysine)-related
BnaA01g22160D	AT1G60070	Adaptor protein complex AP-1, gamma subunit
BnaA01g22170D	AT3G17700	cyclic nucleotide-binding transporter 1 (CNBT1)
BnaA01g22180D	AT1G60070	Adaptor protein complex AP-1, gamma subunit
BnaA01g22190D	AT1G64030	serpin 3 (SRP3)
BnaA01g22200D	AT1G60140	trehalose phosphate synthase (TPS10)
BnaA01g22210D	#N/A	#N/A
BnaA01g23190D	AT3G24300	ammonium transporter 1
BnaA01g23200D	AT3G23940	dehydratase family
BnaA01g23210D	AT3G24020	Disease resistance-responsive (dirigent-like protein) family protein
BnaA01g23220D	AT3G24040	Core-2/I-branching beta-1,6-N-acetylglucosaminyltransferase family protein
BnaA01g23230D	AT5G45100	SBP (S-ribonuclease binding protein) family protein
BnaA01g23240D	#N/A	#N/A
BnaA01g23250D	AT3G24060	Plant self-incompatibility protein S1 family
BnaA01g23260D	#N/A	#N/A
BnaA01g23270D	#N/A	#N/A
BnaA01g23280D	AT1G07430	highly ABA-induced PP2C gene 2 (HAI2)
BnaA01g23290D	AT3G24070	Zinc knuckle (CCHC-type) family protein
BnaA01g23300D	AT2G30810	Gibberellin-regulated family protein
BnaA01g23310D	AT3G24100	Uncharacterised protein family SERF
BnaA01g23320D	AT3G24110	Calcium-binding EF-hand family protein
BnaA01g23330D	AT3G24110	Calcium-binding EF-hand family protein
BnaA03g47620D	AT4G25820	xyloglucan endotransglucosylase/hydrolase 14 (XTH14)
BnaA03g47630D	AT4G25840	glycerol-3-phosphatase 1 (GPP1)
BnaA03g47640D	AT4G25840	glycerol-3-phosphatase 1 (GPP1)
BnaA03g47650D	AT4G25870	Core-2/I-branching beta-1,6-N-acetylglucosaminyltransferase family protein
BnaA03g47660D	AT3G25110	fatA acyl-ACP thioesterase (FaTA)
BnaA03g47670D	AT4G25880	pumilio 6 (PUM6)
BnaA03g47680D	AT4G25950	vacuolar ATP synthase G3 (VATG3)
BnaA03g47690D	AT4G25960	P-glycoprotein 2 (PGP2)
BnaA03g47700D	AT4G25990	CIL
BnaA03g47710D	AT4G26000	PEPPER (PEP)
BnaA03g47720D	AT4G26010	Peroxidase superfamily protein
BnaA03g47730D	AT4G26010	Peroxidase superfamily protein
BnaA03g47740D	AT4G26020	unknown protein
BnaA03g47750D	#N/A	#N/A
BnaA03g47760D	AT2G29125	ROTUNDIFOLIA like 2 (RTFL2)
BnaA03g47770D	#N/A	#N/A
BnaA03g47780D	#N/A	#N/A
BnaA03g47790D	AT4G26050	plant intracellular ras group-related LRR 8 (PIRL8)
BnaA03g47800D	AT4G26055	unknown protein
BnaA03g47810D	AT4G26060	Ribosomal protein L18ae family
BnaA03g47820D	AT4G26070	MAP kinase/ ERK kinase 1 (MEK1)
BnaA03g47830D	AT4G26080	ABA INSENSITIVE 1 (ABI1)
BnaA03g47840D	AT4G26140	beta-galactosidase 12 (BGAL12)
BnaA03g47850D	AT3G57990	unknown protein
BnaA03g47860D	AT4G26150	cytokinin-responsive gata factor 1 (CGA1)
BnaA03g47870D	AT4G26150	cytokinin-responsive gata factor 1 (CGA1)
BnaA03g47880D	AT4G26200	1-amino-cyclopropane-1-carboxylate synthase 7 (ACS7)
BnaA03g47890D	AT4G26240	unknown protein
BnaA03g47900D	AT4G26210	Mitochondrial ATP synthase subunit G protein
BnaA03g47910D	AT4G26260	myo-inositol oxygenase 4 (MIOX4)
BnaA03g47920D	AT4G26280	P-loop containing nucleoside triphosphate hydrolases superfamily protein
BnaA03g47930D	AT4G26300	embryo defective 1027 (emb1027)
BnaA03g47940D	AT4G26320	arabinogalactan protein 13 (AGP13)
BnaA03g47950D	AT5G56520	unknown protein
BnaA03g47960D	AT4G26330	UNFERTILIZED EMBRYO SAC 17 (UNE17)
BnaA03g47970D	AT4G26340	F-box/RNI-like/FBD-like domains-containing protein
BnaA03g47980D	AT4G26370	antitermination NusB domain-containing protein
BnaA03g47990D	AT4G26400	RING/U-box superfamily protein
BnaA03g48000D	AT4G26410	Uncharacterised conserved protein UCP022280
BnaA03g48010D	#N/A	#N/A
BnaA03g48020D	AT4G26430	COP9 signalosome subunit 6B (CSN6B)
BnaA03g48030D	AT4G26440	WRKY DNA-binding protein 34 (WRKY34)
BnaA03g48040D	AT4G26450	unknown protein
BnaA03g48050D	AT4G26466	LORELEI (LRE)
BnaA03g48060D	#N/A	#N/A
BnaA03g48070D	AT4G26470	Calcium-binding EF-hand family protein
BnaA03g48080D	AT4G26480	RNA-binding KH domain-containing protein
BnaA03g48090D	AT4G26550	Got1/Sft2-like vescicle transport protein family
BnaA03g48100D	AT4G26555	FKBP-like peptidyl-prolyl cis-trans isomerase family protein
BnaA03g48110D	AT4G26570	calcineurin B-like 3 (CBL3)
BnaA03g48120D	#N/A	#N/A
BnaA03g48130D	AT4G26590	oligopeptide transporter 5 (OPT5)
BnaA03g48140D	AT1G48900	Signal recognition particle, SRP54 subunit protein
BnaA03g48150D	AT3G11060	unknown protein
BnaA03g48160D	AT4G26640	WRKY20
BnaA03g48170D	AT5G54690	galacturonosyltransferase 12 (GAUT12)
BnaA03g48180D	AT4G26650	RNA-binding (RRM/RBD/RNP motifs) family protein
BnaA03g48190D	AT4G26650	RNA-binding (RRM/RBD/RNP motifs) family protein
BnaA03g48200D	AT5G56500	TCP-1/cpn60 chaperonin family protein
BnaA03g48210D	AT4G26690	SHAVEN 3 (SHV3)
BnaA03g48220D	AT5G07020	proline-rich family protein
BnaA03g48230D	AT5G07020	proline-rich family protein
BnaA03g48240D	AT2G16030	S-adenosyl-L-methionine-dependent methyltransferases superfamily protein
BnaA03g48250D	AT4G26720	protein phosphatase X 1 (PPX1)
BnaA03g48260D	AT4G26710	ATPase, V0 complex, subunit E
BnaA03g48270D	AT2G20350	Integrase-type DNA-binding superfamily protein
BnaA03g48280D	AT4G26780	AR192
BnaA03g48290D	AT4G26830	O-Glycosyl hydrolases family 17 protein
BnaA03g48300D	AT4G26840	small ubiquitin-like modifier 1 (SUMO1)
BnaA03g48310D	AT4G26850	vitamin c defective 2 (VTC2)
BnaA03g48320D	#N/A	#N/A
BnaA03g48330D	AT4G26940	Galactosyltransferase family protein
BnaA03g48340D	AT4G26950	Protein of unknown function, DUF584
BnaA03g48350D	AT4G26980	RNI-like superfamily protein
BnaA03g48360D	AT4G26990	unknown protein
BnaA03g48370D	AT4G27000	ATRBP45C
BnaA03g48380D	AT2G22890	Kua-ubiquitin conjugating enzyme hybrid localisation domain
BnaA03g48390D	AT4G27040	VPS22
BnaA03g48400D	AT4G27070	tryptophan synthase beta-subunit 2 (TSB2)
BnaA03g48410D	AT4G26690	SHAVEN 3 (SHV3)
BnaA03g48420D	AT4G27080	PDI-like 5-4 (PDIL5-4)
BnaA03g48430D	AT4G27090	Ribosomal protein L14
BnaA03g48440D	AT4G27120	CONTAINS InterPro DOMAIN/s: DDRGK domain (InterPro:IPR019153)
BnaA03g48450D	AT4G27130	Translation initiation factor SUI1 family protein
BnaA03g48460D	AT4G27170	seed storage albumin 4 (SESA4)
BnaA03g48470D	AT4G18070	unknown protein
BnaA03g48480D	#N/A	#N/A
BnaA03g48490D	AT4G27160	seed storage albumin 3 (SESA3)
BnaA03g48500D	#N/A	#N/A
BnaA03g48510D	AT4G27190	NB-ARC domain-containing disease resistance protein
BnaA03g48520D	AT4G27250	NAD(P)-binding Rossmann-fold superfamily protein
BnaA03g48530D	#N/A	#N/A
BnaA03g48540D	#N/A	#N/A
BnaA03g48550D	AT4G27260	WES1
BnaA03g48560D	AT4G27400	Late embryogenesis abundant (LEA) protein-related
BnaA03g48570D	AT4G27410	RESPONSIVE TO DESICCATION 26 (RD26)
BnaA03g48580D	AT4G27420	ABC-2 type transporter family protein
BnaA03g48590D	#N/A	#N/A
BnaA03g48600D	AT4G27435	Protein of unknown function (DUF1218)
BnaA03g48610D	AT4G27440	protochlorophyllide oxidoreductase B (PORB)
BnaA03g48620D	AT4G27480	Core-2/I-branching beta-1,6-N-acetylglucosaminyltransferase family protein
BnaA03g48630D	AT4G27490	3'-5'-exoribonuclease family protein
BnaA03g48640D	AT4G27500	proton pump interactor 1 (PPI1)
BnaA03g48650D	AT4G27550	trehalose-6-phosphatase synthase S4 (TPS4)
BnaA03g48660D	AT4G27580	unknown protein
BnaA03g48670D	AT5G38440	Plant self-incompatibility protein S1 family
BnaA03g48680D	AT4G27600	GENES NECESSARY FOR THE ACHIEVEMENT OF RUBISCO ACCUMULATION 5 (NARA5)
BnaA03g48690D	AT4G27610	unknown protein
BnaA03g48700D	AT4G27640	ARM repeat superfamily protein
BnaA03g48710D	AT5G19170	Protein of Unknown Function (DUF239)
BnaA03g48720D	AT4G27650	PELOTA (PEL1)
BnaA03g48730D	AT4G27657	unknown protein
BnaA03g48740D	AT4G27657	unknown protein
BnaA03g48750D	AT4G27657	unknown protein
BnaA03g48760D	AT4G27660	unknown protein
BnaA03g48770D	AT5G54160	O-methyltransferase 1 (OMT1)
BnaA03g48780D	AT4G27680	P-loop containing nucleoside triphosphate hydrolases superfamily protein
BnaA03g48790D	AT4G27745	Yippee family putative zinc-binding protein
BnaA03g48800D	AT4G27760	FOREVER YOUNG (FEY)
BnaA03g48810D	AT4G27780	acyl-CoA binding protein 2 (ACBP2)
BnaA03g48820D	AT4G27800	thylakoid-associated phosphatase 38 (TAP38)
BnaA03g48830D	AT5G35970	P-loop containing nucleoside triphosphate hydrolases superfamily protein
BnaA03g48840D	AT4G27810	unknown protein
BnaA03g48850D	AT4G27840	SNARE-like superfamily protein
BnaA03g48860D	AT4G27870	Vacuolar iron transporter (VIT) family protein
BnaA03g48870D	AT4G27880	Protein with RING/U-box and TRAF-like domains
BnaA03g48880D	AT4G27890	HSP20-like chaperones superfamily protein
BnaA03g48890D	AT4G27890	HSP20-like chaperones superfamily protein
BnaA03g48900D	AT4G27910	SET domain protein 16 (SDG16)
BnaA03g48910D	AT4G27950	cytokinin response factor 4 (CRF4)
BnaA03g48920D	AT4G27970	SLAC1 homologue 2 (SLAH2)
BnaA03g48930D	AT4G27980	CONTAINS InterPro DOMAIN/s: Molecular chaperone, heat shock protein, Hsp40, DnaJ (InterPro:IPR015609)
BnaA03g48940D	AT4G28000	P-loop containing nucleoside triphosphate hydrolases superfamily protein
BnaA03g48950D	AT4G28025	unknown protein.
BnaA03g48960D	AT4G28030	Acyl-CoA N-acyltransferases (NAT) superfamily protein
BnaA03g48970D	AT4G28050	tetraspanin7 (TET7)
BnaA03g48980D	AT5G57815	Cytochrome c oxidase, subunit Vib family protein
BnaA03g48990D	AT4G28080	Tetratricopeptide repeat (TPR)-like superfamily protein
BnaA03g49000D	AT4G18870	E2F/DP family winged-helix DNA-binding domain
BnaA03g49010D	#N/A	#N/A
BnaA03g49020D	#N/A	#N/A
BnaA03g49030D	AT4G28110	myb domain protein 41 (MYB41)
BnaA03g49040D	AT4G28130	diacylglycerol kinase 6 (DGK6)
BnaA03g49050D	AT4G28140	Integrase-type DNA-binding superfamily protein
BnaA03g49060D	AT4G28150	Protein of unknown function (DUF789)
BnaA03g49070D	AT4G28160	hydroxyproline-rich glycoprotein family protein
BnaA03g49080D	#N/A	#N/A
BnaA03g49090D	AT1G30240	unknown protein
BnaA03g49100D	AT4G28190	ULTRAPETALA1 (ULT1)
BnaA03g49110D	AT4G28210	embryo defective 1923 (emb1923)
BnaA03g49120D	AT4G28220	NAD(P)H dehydrogenase B1 (NDB1)
BnaA03g49130D	AT4G28240	Wound-responsive family protein
BnaA03g49140D	AT4G28260	unknown protein
BnaA03g49150D	AT4G28270	RING membrane-anchor 2 (RMA2)
BnaA03g49160D	AT4G28280	LORELEI-LIKE-GPI ANCHORED PROTEIN 3 (LLG3)
BnaA03g49170D	AT4G28300	Protein of unknown function (DUF1421)
BnaA03g49180D	AT4G28310	unknown protein
BnaA03g49190D	AT4G32480	Protein of unknown function (DUF506)
BnaA03g49200D	AT4G28365	early nodulin-like protein 3 (ENODL3)
BnaA03g49210D	AT4G28395	ANTHER 7 (A7)
BnaA03g49220D	#N/A	#N/A
BnaA03g49230D	#N/A	#N/A
BnaA03g49240D	AT4G28400	Protein phosphatase 2C family protein
BnaA03g49250D	AT4G28410	Tyrosine transaminase family protein
BnaA03g49260D	AT4G28440	Nucleic acid-binding, OB-fold-like protein
BnaA03g49270D	AT4G28450	nucleotide binding
BnaA03g49280D	AT4G28470	26S proteasome regulatory subunit S2 1B (RPN1B)
BnaA03g49290D	AT2G20560	DNAJ heat shock family protein
BnaA03g49300D	AT5G46090	Protein of unknown function (DUF679)
BnaA03g49310D	AT4G28500	NAC domain containing protein 73 (NAC073)
BnaA03g49320D	#N/A	#N/A
BnaA03g49330D	AT4G29110	unknown protein
BnaA03g49340D	AT4G27680	P-loop containing nucleoside triphosphate hydrolases superfamily protein
BnaA03g49350D	AT4G27670	heat shock protein 21 (HSP21)
BnaA03g49360D	AT4G29140	MATE efflux family protein
BnaA03g49370D	AT4G29150	IQ-domain 25 (IQD25)
BnaA03g49380D	AT4G29160	SNF7.1
BnaA03g49390D	AT4G29170	ATMND1
BnaA03g49400D	AT4G29180	root hair specific 16 (RHS16)
BnaA03g49410D	#N/A	#N/A
BnaA03g49420D	#N/A	#N/A
BnaA03g49430D	AT4G29210	gamma-glutamyl transpeptidase 4 (GGT4)
BnaA03g49440D	AT4G29210	gamma-glutamyl transpeptidase 4 (GGT4)
BnaA03g49450D	#N/A	#N/A
BnaA03g49460D	AT4G29230	NAC domain containing protein 75 (NAC075)
BnaA03g49470D	AT4G29240	Leucine-rich repeat (LRR) family protein
BnaA03g49480D	AT4G29260	HAD superfamily, subfamily IIIB acid phosphatase
BnaA03g49490D	AT4G29285	low-molecular-weight cysteine-rich 24 (LCR24)
BnaA03g49500D	AT4G29285	low-molecular-weight cysteine-rich 24 (LCR24)
BnaA03g49510D	AT4G15720	Tetratricopeptide repeat (TPR)-like superfamily protein
BnaA03g49520D	AT4G29340	profilin 4 (PRF4)
BnaA03g49530D	AT5G39560	Galactose oxidase/kelch repeat superfamily protein
BnaA03g49540D	AT4G29370	Galactose oxidase/kelch repeat superfamily protein
BnaA03g49550D	AT4G29410	Ribosomal L28e protein family
BnaA03g49560D	AT4G29480	Mitochondrial ATP synthase subunit G protein
BnaA03g49570D	AT4G29510	arginine methyltransferase 11 (PRMT11)
BnaA03g49580D	AT4G29590	S-adenosyl-L-methionine-dependent methyltransferases superfamily protein
BnaA03g49590D	AT3G59590	jacalin lectin family protein
BnaA03g49600D	AT4G29610	Cytidine/deoxycytidylate deaminase family protein
BnaA03g49610D	AT2G19570	cytidine deaminase 1 (CDA1)
BnaA03g49620D	AT4G29670	atypical CYS HIS rich thioredoxin 2 (ACHT2)
BnaA03g49630D	AT4G29680	Alkaline-phosphatase-like family protein
BnaA03g49640D	AT4G29720	polyamine oxidase 5 (PAO5)
BnaA03g49650D	AT4G29735	unknown protein
BnaA03g49660D	AT4G29740	cytokinin oxidase 4 (CKX4)
BnaA03g49670D	AT2G25150	HXXXD-type acyl-transferase family protein
BnaA03g49680D	AT1G14350	FOUR LIPS (FLP)
BnaA03g49690D	AT2G25160	cytochrome P450, family 82, subfamily F, polypeptide 1 (CYP82F1)
BnaA03g49700D	#N/A	#N/A
BnaA03g49710D	AT4G29750	CRS1 / YhbY (CRM) domain-containing protein
BnaA03g49720D	AT2G25150	HXXXD-type acyl-transferase family protein
BnaA03g49730D	AT2G25150	HXXXD-type acyl-transferase family protein
BnaA03g49740D	AT4G11550	Cysteine/Histidine-rich C1 domain family protein
BnaA03g49750D	AT4G29790	unknown protein
BnaA03g49760D	AT5G39560	Galactose oxidase/kelch repeat superfamily protein
BnaA03g49770D	AT4G30070	low-molecular-weight cysteine-rich 59 (LCR59)
BnaA03g49780D	AT4G30074	low-molecular-weight cysteine-rich 19 (LCR19)
BnaA03g49790D	AT5G39560	Galactose oxidase/kelch repeat superfamily protein
BnaA03g49800D	AT5G51250	Galactose oxidase/kelch repeat superfamily protein
BnaA03g49810D	AT4G29850	Eukaryotic protein of unknown function (DUF872)
BnaA03g49820D	AT2G19340	Oligosaccharyltransferase complex/magnesium transporter family protein
BnaA03g49830D	AT4G29880	plant intracellular ras group-related LRR 7 (PIRL7)
BnaA03g49840D	AT4G29890	choline monooxygenase, putative (CMO-like)
BnaA03g49850D	AT4G29890	choline monooxygenase, putative (CMO-like)
BnaA03g49860D	AT4G29900	autoinhibited Ca(2+)-ATPase 10 (ACA10)
BnaA03g49870D	AT4G29905	unknown protein
BnaA03g49880D	AT4G29930	basic helix-loop-helix (bHLH) DNA-binding superfamily protein
BnaA03g49890D	AT4G29980	FUNCTIONS IN: molecular_function unknown
BnaA03g49900D	AT4G30010	unknown protein
BnaA03g49910D	AT4G30020	PA-domain containing subtilase family protein
BnaA03g49920D	AT4G30060	Core-2/I-branching beta-1,6-N-acetylglucosaminyltransferase family protein
BnaA03g49930D	#N/A	#N/A
BnaA03g49940D	AT2G03150	embryo defective 1579 (emb1579)
BnaA03g49950D	AT5G38317	low-molecular-weight cysteine-rich 58 (LCR58)
BnaA03g49960D	AT4G30070	low-molecular-weight cysteine-rich 59 (LCR59)
BnaA03g49970D	AT4G30074	low-molecular-weight cysteine-rich 19 (LCR19)
BnaA03g49980D	AT4G30080	auxin response factor 16 (ARF16)
BnaA03g49990D	AT4G30100	P-loop containing nucleoside triphosphate hydrolases superfamily protein
BnaA03g50000D	AT4G30110	heavy metal atpase 2 (HMA2)
BnaA03g50010D	AT4G30220	small nuclear ribonucleoprotein F (RUXF)
BnaA03g50020D	#N/A	#N/A
BnaA03g50030D	AT4G30230	unknown protein
BnaA03g50040D	AT4G30260	Integral membrane Yip1 family protein
BnaA03g50050D	AT4G30270	xyloglucan endotransglucosylase/hydrolase 24 (XTH24)
BnaA03g50060D	AT4G30280	xyloglucan endotransglucosylase/hydrolase 18 (XTH18)
BnaA03g50070D	AT5G48070	xyloglucan endotransglucosylase/hydrolase 20 (XTH20)
BnaA03g50080D	AT4G30310	FGGY family of carbohydrate kinase
BnaA03g50090D	AT4G30320	CAP (Cysteine-rich secretory proteins, Antigen 5, and Pathogenesis-related 1 protein) superfamily protein
BnaA03g50100D	AT4G30350	Double Clp-N motif-containing P-loop nucleoside triphosphate hydrolases superfamily protein
BnaA03g50110D	AT4G30390	unknown protein
BnaA03g50120D	AT4G30400	RING/U-box superfamily protein
BnaA03g50130D	AT4G30420	nodulin MtN21 /EamA-like transporter family protein
BnaA03g50140D	AT1G05080	F-box/RNI-like/FBD-like domains-containing protein
BnaA03g50150D	AT4G30420	nodulin MtN21 /EamA-like transporter family protein
BnaA03g50160D	AT4G30420	nodulin MtN21 /EamA-like transporter family protein
BnaA03g50170D	AT4G30440	UDP-D-glucuronate 4-epimerase 1 (GAE1)
BnaA03g50180D	AT4G30460	glycine-rich protein
BnaA03g50190D	AT4G30470	NAD(P)-binding Rossmann-fold superfamily protein
BnaA03g50200D	AT4G30490	AFG1-like ATPase family protein
BnaA03g50210D	AT2G23940	Protein of unknown function (DUF788)
BnaA03g50220D	AT4G30510	ARABIDOPSIS THALIANA HOMOLOG OF YEAST AUTOPHAGY 18 (ATG18) B (ATATG18B)
BnaA03g50230D	AT4G30520	Leucine-rich repeat protein kinase family protein
BnaA03g50240D	AT4G30530	Class I glutamine amidotransferase-like superfamily protein
BnaA03g50250D	AT4G30560	cyclic nucleotide gated channel 9 (CNGC9)
BnaA03g50260D	#N/A	#N/A
BnaA03g50270D	AT4G30570	Glucose-1-phosphate adenylyltransferase family protein
BnaA03g50280D	#N/A	#N/A
BnaA03g50290D	#N/A	#N/A
BnaA03g50300D	AT5G59180	NRPB7
BnaA03g50310D	AT4G30570	Glucose-1-phosphate adenylyltransferase family protein
BnaA03g50320D	AT4G30580	ATS2
BnaA03g50330D	AT4G30600	signal recognition particle receptor alpha subunit family protein
BnaA03g50340D	AT2G18960	H(+)-ATPase 1 (HA1)
BnaA03g50350D	AT4G04910	N-ethylmaleimide sensitive factor (NSF)
BnaA03g50360D	AT4G30610	BRI1 SUPPRESSOR 1 (BRS1)
BnaA03g50370D	AT4G30630	unknown protein
BnaA03g50380D	AT4G30640	RNI-like superfamily protein
BnaA03g50390D	AT5G38250	Protein kinase family protein
BnaA03g50400D	AT5G39030	Protein kinase superfamily protein
BnaA03g50410D	AT5G01550	lectin receptor kinase a4.1 (LECRKA4.2)
BnaA03g50420D	#N/A	#N/A
BnaA03g50430D	AT4G30640	RNI-like superfamily protein
BnaA03g50440D	#N/A	#N/A
BnaA03g50450D	AT4G30640	RNI-like superfamily protein
BnaA03g50460D	AT4G30660	Low temperature and salt responsive protein family
BnaA03g50470D	AT4G30670	Putative membrane lipoprotein
BnaA03g50480D	AT2G24050	eukaryotic translation Initiation Factor isoform 4G2 (eIFiso4G2)
BnaA03g50490D	AT4G30690	Translation initiation factor 3 protein
BnaA03g50500D	AT4G30710	Family of unknown function (DUF566)
BnaA03g50510D	AT4G30720	FAD/NAD(P)-binding oxidoreductase family protein
BnaA03g50520D	AT4G30770	Putative membrane lipoprotein
BnaA03g50530D	AT4G30780	unknown protein
BnaA03g50540D	AT4G30790	INVOLVED IN: autophagy
BnaA03g50550D	#N/A	#N/A
BnaA03g50560D	AT4G33720	CAP (Cysteine-rich secretory proteins, Antigen 5, and Pathogenesis-related 1 protein) superfamily protein
BnaA03g50570D	AT4G33720	CAP (Cysteine-rich secretory proteins, Antigen 5, and Pathogenesis-related 1 protein) superfamily protein
BnaA03g50580D	AT4G17700	unknown protein
BnaA03g50590D	#N/A	#N/A
BnaA03g50600D	AT3G14150	Aldolase-type TIM barrel family protein
BnaA03g50610D	#N/A	#N/A
BnaA03g50620D	AT4G33740	unknown protein
BnaA03g50630D	AT4G33770	Inositol 1,3,4-trisphosphate 5/6-kinase family protein
BnaA03g50640D	AT4G33780	FUNCTIONS IN: molecular_function unknown
BnaA03g50650D	AT4G33800	unknown protein
BnaA03g50660D	AT4G33820	Glycosyl hydrolase superfamily protein
BnaA03g50670D	AT4G33840	Glycosyl hydrolase family 10 protein
BnaA03g50680D	AT4G33880	ROOT HAIR DEFECTIVE 6-LIKE 2 (RSL2)
BnaA03g50690D	AT4G33865	Ribosomal protein S14p/S29e family protein
BnaA03g50700D	AT4G33890	unknown protein
BnaA03g50710D	AT4G33905	Peroxisomal membrane 22 kDa (Mpv17/PMP22) family protein
BnaA03g50720D	#N/A	#N/A
BnaA03g50730D	AT3G48000	aldehyde dehydrogenase 2B4 (ALDH2B4)
BnaA03g50740D	AT4G33920	Protein phosphatase 2C family protein
BnaA03g50750D	AT4G33940	RING/U-box superfamily protein
BnaA03g50760D	AT4G33960	unknown protein
BnaA03g50770D	AT4G33970	Leucine-rich repeat (LRR) family protein
BnaA03g50780D	AT4G33970	Leucine-rich repeat (LRR) family protein
BnaA03g50790D	AT4G33980	FUNCTIONS IN: molecular_function unknown
BnaA03g50800D	AT4G33985	Protein of unknown function (DUF1685)
BnaA03g50810D	AT4G34020	Class I glutamine amidotransferase-like superfamily protein
BnaA03g50820D	AT1G06550	ATP-dependent caseinolytic (Clp) protease/crotonase family protein
BnaA03g50830D	#N/A	#N/A
BnaA03g50840D	AT4G34030	3-methylcrotonyl-CoA carboxylase (MCCB)
BnaA03g50850D	AT4G34050	caffeoyl coenzyme A O-methyltransferase 1 (CCoAOMT1)
BnaA03g50860D	AT4G34090	unknown protein
BnaA03g50870D	AT4G34100	RING/U-box superfamily protein
BnaA03g50880D	AT4G34120	LOSS OF THE TIMING OF ET AND JA BIOSYNTHESIS 1 (LEJ1)
BnaA03g50890D	#N/A	#N/A
BnaA03g50900D	AT4G34150	Calcium-dependent lipid-binding (CaLB domain) family protein
BnaA03g50910D	AT4G34160	CYCLIN D3
BnaA03g50920D	AT2G17305	CONTAINS InterPro DOMAIN/s: FBD (InterPro:IPR013596), FBD-like (InterPro:IPR006566)
BnaA03g50930D	AT3G42050	vacuolar ATP synthase subunit H family protein
BnaA03g50940D	AT4G34180	Cyclase family protein
BnaA03g50950D	AT4G35725	unknown protein
BnaA03g50960D	AT4G35720	Arabidopsis protein of unknown function (DUF241)
BnaA03g50970D	AT4G33900	Galactose oxidase/kelch repeat superfamily protein
BnaA03g50980D	AT4G33900	Galactose oxidase/kelch repeat superfamily protein
BnaA03g50990D	AT4G34200	embryo sac development arrest 9 (EDA9)
BnaA03g51000D	AT3G57230	AGAMOUS-like 16 (AGL16)
BnaA03g51010D	AT4G34230	cinnamyl alcohol dehydrogenase 5 (CAD5)
BnaA03g51020D	AT1G73700	MATE efflux family protein
BnaA03g51030D	AT4G34250	3-ketoacyl-CoA synthase 16 (KCS16)
BnaA03g51040D	AT2G18990	thioredoxin domain-containing protein 9 homolog (TXND9)
BnaA03g51050D	AT4G30810	serine carboxypeptidase-like 29 (scpl29)
BnaA03g51060D	AT4G30820	cyclin-dependent kinase-activating kinase assembly factor-related / CDK-activating kinase assembly factor-related
BnaA03g51070D	AT4G30830	Protein of unknown function, DUF593
BnaA03g51080D	AT4G30840	Transducin/WD40 repeat-like superfamily protein
BnaA03g51090D	AT4G30845	unknown protein
BnaA03g51100D	AT4G30850	heptahelical transmembrane protein2 (HHP2)
BnaA03g51110D	AT1G76510	ARID/BRIGHT DNA-binding domain-containing protein
BnaA03g51120D	#N/A	#N/A
BnaA03g51130D	AT4G30930	NUCLEAR FUSION DEFECTIVE 1 (NFD1)
BnaA03g51140D	AT4G30935	WRKY DNA-binding protein 32 (WRKY32)
BnaA03g51150D	AT2G46600	Calcium-binding EF-hand family protein
BnaA03g51160D	#N/A	#N/A
BnaA03g51170D	AT4G33870	Peroxidase superfamily protein
BnaA03g51180D	AT4G30960	SOS3-interacting protein 3 (SIP3)
BnaA03g51190D	#N/A	#N/A
BnaA03g51200D	AT4G26500	chloroplast sulfur E (CPSUFE)
BnaA03g51210D	AT4G26510	uridine kinase-like 4 (UKL4)
BnaA03g51220D	AT4G30990	ARM repeat superfamily protein
BnaA03g51230D	AT4G30996	Protein of unknown function (DUF1068)
BnaA03g51240D	AT4G31020	alpha/beta-Hydrolases superfamily protein
BnaA03g51250D	AT4G31040	CemA-like proton extrusion protein-related
BnaA03g51260D	AT4G31040	CemA-like proton extrusion protein-related
BnaA03g51270D	AT4G31070	Tetratricopeptide repeat (TPR)-like superfamily protein
BnaA03g51280D	AT4G31115	Protein of unknown function (DUF1997)
BnaA03g51290D	AT4G31120	PROTEIN ARGININE METHYLTRANSFERASE 5 (PRMT5)
BnaA03g51300D	AT4G31140	O-Glycosyl hydrolases family 17 protein
BnaA03g51310D	AT4G31160	DDB1-CUL4 associated factor 1 (DCAF1)
BnaA03g51320D	AT4G31170	Protein kinase superfamily protein
BnaA03g51330D	AT5G16260	EARLY FLOWERING 9 (ELF9)
BnaA03g51340D	AT5G16260	EARLY FLOWERING 9 (ELF9)
BnaA03g51350D	#N/A	#N/A
BnaA03g51360D	AT4G31180	Class II aminoacyl-tRNA and biotin synthetases superfamily protein
BnaA03g51370D	AT4G31210	DNA topoisomerase, type IA, core
BnaA03g51380D	AT4G31230	Protein kinase protein with adenine nucleotide alpha hydrolases-like domain
BnaA03g51390D	AT4G31300	PBA1
BnaA03g51400D	AT4G31310	AIG2-like (avirulence induced gene) family protein
BnaA03g51410D	AT4G31320	SAUR-like auxin-responsive protein family
BnaA03g51420D	AT4G31340	myosin heavy chain-related
BnaA03g51430D	AT4G31370	FASCICLIN-like arabinogalactan protein 5 precursor (FLA5)
BnaA03g51440D	AT4G31380	FPF1-like protein 1 (FLP1)
BnaA03g51450D	AT4G31400	CTF7
BnaA03g51460D	#N/A	#N/A
BnaA03g51470D	AT4G31450	RING/U-box superfamily protein
BnaA03g51480D	#N/A	#N/A
BnaA03g51490D	#N/A	#N/A
BnaA03g51500D	AT2G24530	unknown protein
BnaA03g51510D	AT4G31450	RING/U-box superfamily protein
BnaA03g51520D	AT4G31470	CAP (Cysteine-rich secretory proteins, Antigen 5, and Pathogenesis-related 1 protein) superfamily protein
BnaA03g51530D	AT4G31480	Coatomer, beta subunit
BnaA03g51540D	AT4G31510	unknown protein
BnaA03g51550D	AT1G13080	cytochrome P450, family 71, subfamily B, polypeptide 2 (CYP71B2)
BnaA03g51560D	AT1G13080	cytochrome P450, family 71, subfamily B, polypeptide 2 (CYP71B2)
BnaA03g51570D	AT4G31530	NAD(P)-binding Rossmann-fold superfamily protein
BnaA03g51580D	AT4G31540	exocyst subunit exo70 family protein G1 (EXO70G1)
BnaA03g51590D	AT4G31550	WRKY DNA-binding protein 11 (WRKY11)
BnaA03g51600D	AT4G31560	high chlorophyll fluorescence 153 (HCF153)
BnaA03g51610D	AT4G31570	CONTAINS InterPro DOMAIN/s: Prefoldin (InterPro:IPR009053)
BnaA03g51620D	AT4G31580	serine/arginine-rich 22 (SRZ-22)
BnaA03g51630D	AT4G31590	Cellulose-synthase-like C5 (CSLC5)
BnaA03g51640D	AT4G31630	Transcriptional factor B3 family protein
BnaA03g51650D	AT4G31640	transcriptional factor B3 family protein
BnaA03g51660D	AT2G18730	diacylglycerol kinase 3 (DGK3)
BnaA03g51670D	AT5G27100	glutamate receptor 2.1 (GLR2.1)
BnaA03g51680D	AT2G24645	Transcriptional factor B3 family protein
BnaA03g51690D	AT4G31730	glutamine dumper 1 (GDU1)
BnaA03g51700D	#N/A	#N/A
BnaA03g51710D	AT4G31770	debranching enzyme 1 (DBR1)
BnaA03g51720D	AT4G31780	monogalactosyl diacylglycerol synthase 1 (MGD1)
BnaA03g51730D	AT4G31840	early nodulin-like protein 15 (ENODL15)
BnaA03g51740D	AT4G31850	proton gradient regulation 3 (PGR3)
BnaA03g51750D	AT4G31860	Protein phosphatase 2C family protein
BnaA03g51760D	AT4G31870	glutathione peroxidase 7 (GPX7)
BnaA03g51770D	#N/A	#N/A
BnaA03g51780D	#N/A	#N/A
BnaA03g51790D	#N/A	#N/A
BnaA03g51800D	AT4G31880	LOCATED IN: cytosol
BnaA03g51810D	AT2G25170	PICKLE (PKL)
BnaA03g51820D	AT4G31910	HXXXD-type acyl-transferase family protein
BnaA03g51830D	AT4G31920	response regulator 10 (RR10)
BnaA03g51840D	AT4G31930	Mitochondrial glycoprotein family protein
BnaA03g51850D	AT4G31990	aspartate aminotransferase 5 (ASP5)
BnaA03g51860D	AT4G32010	HSI2-like 1 (HSL1)
BnaA03g51870D	AT4G32020	unknown protein
BnaA03g51880D	#N/A	#N/A
BnaA03g51890D	AT4G32030	unknown protein
BnaA03g51900D	AT4G32040	KNOTTED1-like homeobox gene 5 (KNAT5)
BnaA03g51910D	AT4G32070	Octicosapeptide/Phox/Bem1p (PB1) domain-containing protein / tetratricopeptide repeat (TPR)-containing protein
BnaA03g51920D	AT4G32090	Beta-1,3-N-Acetylglucosaminyltransferase family protein
BnaA03g51930D	AT4G32160	Phox (PX) domain-containing protein
BnaA03g51940D	AT4G32270	Ubiquitin-like superfamily protein
BnaA03g51950D	AT4G32272	Nucleotide/sugar transporter family protein
BnaA03g51960D	AT4G32280	indole-3-acetic acid inducible 29 (IAA29)
BnaA03g51970D	AT4G32290	Core-2/I-branching beta-1,6-N-acetylglucosaminyltransferase family protein
BnaA03g51980D	AT4G32295	unknown protein
BnaA03g51990D	AT4G32300	S-domain-2 5 (SD2-5)
BnaA03g52000D	AT4G32320	ascorbate peroxidase 6 (APX6)
BnaA03g52010D	AT4G32330	TPX2 (targeting protein for Xklp2) protein family
BnaA03g52020D	AT4G32410	cellulose synthase 1 (CESA1)
BnaA03g52030D	#N/A	#N/A
BnaA03g52040D	AT4G34720	AVA-P1
BnaA03g52050D	#N/A	#N/A
BnaA03g52060D	#N/A	#N/A
BnaA03g52070D	#N/A	#N/A
BnaA03g52080D	AT3G08880	unknown protein
BnaA03g52090D	AT4G33270	CDC20.1
BnaA03g52100D	AT4G32510	HCO3- transporter family
BnaA03g52110D	AT2G25610	ATPase, F0/V0 complex, subunit C protein
BnaA03g52120D	AT4G32551	LEUNIG (LUG)
BnaA03g52130D	AT4G32610	copper ion binding
BnaA03g52140D	AT4G32650	ARABIDOPSIS THALIANA K+ RECTIFYING CHANNEL 1 (ATKC1)
BnaA03g52150D	#N/A	#N/A
BnaA03g52160D	AT1G14800	Nucleic acid-binding, OB-fold-like protein
BnaA03g52170D	AT4G32730	PC-MYB1
BnaA03g52180D	AT4G32750	unknown protein
BnaA03g52190D	AT4G32760	ENTH/VHS/GAT family protein
BnaA03g52200D	AT4G32770	VITAMIN E DEFICIENT 1 (VTE1)
BnaA03g52210D	AT4G32800	Integrase-type DNA-binding superfamily protein
BnaA03g52220D	#N/A	#N/A
BnaA03g52230D	AT4G32890	GATA transcription factor 9 (GATA9)
BnaA03g52240D	AT4G32915	FUNCTIONS IN: molecular_function unknown
BnaA03g52250D	AT4G32920	glycine-rich protein
BnaA03g52260D	AT4G32930	unknown protein
BnaA03g52270D	AT4G32950	Protein phosphatase 2C family protein
BnaA03g52280D	AT4G32960	unknown protein
BnaA03g52290D	AT4G32980	homeobox gene 1 (ATH1)
BnaA03g52300D	#N/A	#N/A
BnaA03g52310D	AT4G33000	calcineurin B-like protein 10 (CBL10)
BnaA03g52320D	AT4G33030	sulfoquinovosyldiacylglycerol 1 (SQD1)
BnaA03g52330D	AT4G33040	Thioredoxin superfamily protein
BnaA03g52340D	AT4G33110	S-adenosyl-L-methionine-dependent methyltransferases superfamily protein
BnaA03g52350D	#N/A	#N/A
BnaA03g52360D	AT4G33140	Haloacid dehalogenase-like hydrolase (HAD) superfamily protein
BnaA03g52370D	AT4G33150	lysine-ketoglutarate reductase/saccharopine dehydrogenase bifunctional enzyme
BnaA03g52380D	AT4G33150	lysine-ketoglutarate reductase/saccharopine dehydrogenase bifunctional enzyme
BnaA03g52390D	AT4G33180	alpha/beta-Hydrolases superfamily protein
BnaA03g52400D	AT4G33200	XI-I
BnaA03g52410D	#N/A	#N/A
BnaA03g52420D	AT4G33210	SLOW MOTION (SLOMO)
BnaA03g52430D	AT4G33230	Plant invertase/pectin methylesterase inhibitor superfamily
BnaA03g52440D	AT4G33270	CDC20.1
BnaA03g52450D	AT4G33280	AP2/B3-like transcriptional factor family protein
BnaA03g52460D	AT4G33355	Bifunctional inhibitor/lipid-transfer protein/seed storage 2S albumin superfamily protein
BnaA03g52470D	AT4G33360	farnesol dehydrogenase (FLDH)
BnaA03g52480D	AT4G33380	unknown protein
BnaA03g52490D	AT4G33390	Plant protein of unknown function (DUF827)
BnaA03g52500D	AT4G33410	SIGNAL PEPTIDE PEPTIDASE-LIKE 1 (SPPL1)
BnaA03g52510D	AT4G33420	Peroxidase superfamily protein
BnaA03g52520D	AT4G33430	BRI1-associated receptor kinase (BAK1)
BnaA03g52530D	AT4G33440	Pectin lyase-like superfamily protein
BnaA03g52540D	AT4G33450	myb domain protein 69 (MYB69)
BnaA03g52550D	AT4G33467	unknown protein
BnaA03g52560D	AT4G33565	RING/U-box superfamily protein
BnaA03g52570D	AT4G33580	beta carbonic anhydrase 5 (BCA5)
BnaA03g52580D	AT4G33590	unknown protein
BnaA03g52590D	AT1G55990	glycine-rich protein
BnaA03g52600D	AT5G51470	Auxin-responsive GH3 family protein
BnaA03g52610D	AT5G51470	Auxin-responsive GH3 family protein
BnaA03g52620D	AT1G48660	Auxin-responsive GH3 family protein
BnaA03g52630D	#N/A	#N/A
BnaA03g52640D	AT1G61180	LRR and NB-ARC domains-containing disease resistance protein
BnaA03g52650D	AT4G33625	FUNCTIONS IN: molecular_function unknown
BnaA03g52660D	AT4G33630	EXECUTER1 (EX1)
BnaA03g52670D	AT4G33650	dynamin-related protein 3A (DRP3A)
BnaA03g52680D	#N/A	#N/A
BnaA03g52690D	AT4G33670	NAD(P)-linked oxidoreductase superfamily protein
BnaA03g52700D	AT4G33720	CAP (Cysteine-rich secretory proteins, Antigen 5, and Pathogenesis-related 1 protein) superfamily protein
BnaA03g52710D	AT5G26130	CAP (Cysteine-rich secretory proteins, Antigen 5, and Pathogenesis-related 1 protein) superfamily protein
BnaA03g52720D	AT4G33720	CAP (Cysteine-rich secretory proteins, Antigen 5, and Pathogenesis-related 1 protein) superfamily protein
BnaA03g52730D	AT3G24610	Galactose oxidase/kelch repeat superfamily protein
BnaA03g52740D	AT5G26130	CAP (Cysteine-rich secretory proteins, Antigen 5, and Pathogenesis-related 1 protein) superfamily protein
BnaA03g52750D	AT5G23230	nicotinamidase 2 (NIC2)
BnaA03g52760D	AT4G34290	SWIB/MDM2 domain superfamily protein
BnaA03g52770D	AT4G34320	Protein of unknown function (DUF677)
BnaA03g52780D	AT4G34380	Transducin/WD40 repeat-like superfamily protein
BnaA03g52790D	AT4G34390	extra-large GTP-binding protein 2 (XLG2)
BnaA03g52800D	AT4G34400	AP2/B3-like transcriptional factor family protein
BnaA03g52810D	AT1G71880	sucrose-proton symporter 1 (SUC1)
BnaA03g52820D	AT5G56350	Pyruvate kinase family protein
BnaA03g52830D	AT4G34410	redox responsive transcription factor 1 (RRTF1)
BnaA03g52840D	AT4G34412	CONTAINS InterPro DOMAIN/s: Kinase binding protein CGI-121 (InterPro:IPR013926)
BnaA03g52850D	AT3G26744	INDUCER OF CBF EXPRESSION 1 (ICE1)
BnaA03g52860D	AT4G34480	O-Glycosyl hydrolases family 17 protein
BnaA03g52870D	AT4G34490	cyclase associated protein 1 (CAP1)
BnaA03g52880D	AT4G34560	unknown protein
BnaA03g52890D	#N/A	#N/A
BnaA03g52900D	AT4G34570	thymidylate synthase 2 (THY-2)
BnaA03g52910D	AT4G34580	CAN OF WORMS1 (COW1)
BnaA03g52920D	AT4G34590	G-box binding factor 6 (GBF6)
BnaA03g52930D	AT4G34600	unknown protein
BnaA03g52940D	AT4G34610	BEL1-like homeodomain 6 (BLH6)
BnaA03g52950D	AT4G34640	squalene synthase 1 (SQS1)
BnaA03g52960D	AT4G34650	squalene synthase 2 (SQS2)
BnaA03g52970D	AT4G34670	Ribosomal protein S3Ae
BnaA03g52980D	#N/A	#N/A
BnaA03g52990D	AT4G34680	GATA transcription factor 3 (GATA3)
BnaA03g53000D	AT4G34700	LYR family of Fe/S cluster biogenesis protein
BnaA03g53010D	AT4G34710	arginine decarboxylase 2 (ADC2)
BnaA03g53020D	AT4G34730	ribosome-binding factor A family protein
BnaA03g53030D	AT4G34740	GLN phosphoribosyl pyrophosphate amidotransferase 2 (ASE2)
BnaA03g53040D	AT4G34760	SAUR-like auxin-responsive protein family
BnaA03g53050D	#N/A	#N/A
BnaA03g53060D	AT4G34800	SAUR-like auxin-responsive protein family
BnaA03g53070D	AT4G34850	LESS ADHESIVE POLLEN 5 (LAP5)
BnaA03g53080D	#N/A	#N/A
BnaA03g53090D	AT4G34970	actin depolymerizing factor 9 (ADF9)
BnaA03g53100D	AT4G34980	subtilisin-like serine protease 2 (SLP2)
BnaA03g53110D	AT4G34990	myb domain protein 32 (MYB32)
BnaA03g53120D	AT4G35000	ascorbate peroxidase 3 (APX3)
BnaA03g53130D	AT4G35010	beta-galactosidase 11 (BGAL11)
BnaA03g53140D	AT2G17530	Protein kinase superfamily protein
BnaA03g53150D	AT3G30520	unknown protein
BnaA03g53160D	AT4G35070	SBP (S-ribonuclease binding protein) family protein
BnaA03g53170D	AT3G53310	AP2/B3-like transcriptional factor family protein
BnaA03g53180D	AT4G35090	catalase 2 (CAT2)
BnaA03g53190D	AT4G35170	Late embryogenesis abundant (LEA) hydroxyproline-rich glycoprotein family
BnaA03g53200D	AT4G35180	LYS/HIS transporter 7 (LHT7)
BnaA03g53210D	AT4G35270	Plant regulator RWP-RK family protein
BnaA03g53220D	AT4G35280	C2H2-like zinc finger protein
BnaA03g53230D	AT2G17290	calcium dependent protein kinase 6 (CPK6)
BnaA03g53240D	AT4G35310	calmodulin-domain protein kinase 5 (CPK5)
BnaA03g53250D	AT4G35310	calmodulin-domain protein kinase 5 (CPK5)
BnaA03g53260D	#N/A	#N/A
BnaA03g53270D	AT4G35335	Nucleotide-sugar transporter family protein
BnaA03g53280D	#N/A	#N/A
BnaA03g53290D	AT4G35450	ankyrin repeat-containing protein 2 (AKR2)
BnaA03g53300D	AT4G35460	NADPH-dependent thioredoxin reductase B (NTRB)
BnaA03g53310D	AT4G35470	plant intracellular ras group-related LRR 4 (PIRL4)
BnaA03g53320D	AT4G35480	RING-H2 finger A3B (RHA3B)
BnaA03g53330D	AT4G35490	mitochondrial ribosomal protein L11 (MRPL11)
BnaA03g53340D	AT4G35490	mitochondrial ribosomal protein L11 (MRPL11)
BnaA03g53350D	AT4G35490	mitochondrial ribosomal protein L11 (MRPL11)
BnaA03g53360D	AT4G35500	Protein kinase superfamily protein
BnaA03g53370D	AT4G35510	unknown protein
BnaA03g53380D	AT4G35520	MUTL protein homolog 3 (MLH3)
BnaA03g53390D	AT4G35530	phosphatidylinositolglycan-related
BnaA03g53400D	AT4G35550	WUSCHEL related homeobox 13 (WOX13)
BnaA03g53410D	#N/A	#N/A
BnaA03g53420D	AT4G35560	Transducin/WD40 repeat-like superfamily protein
BnaA03g53430D	AT2G17560	high mobility group B4 (HMGB4)
BnaA03g53440D	AT4G35600	CONNEXIN 32
BnaA03g53450D	AT4G35600	CONNEXIN 32
BnaA03g53460D	AT4G36540	BR enhanced expression 2 (BEE2)
BnaA03g53470D	AT4G36550	ARM repeat superfamily protein
BnaA03g53480D	AT3G10290	Nucleotide-sugar transporter family protein
BnaA03g53490D	AT4G36630	EMBRYO DEFECTIVE 2754 (EMB2754)
BnaA03g53500D	AT4G36640	Sec14p-like phosphatidylinositol transfer family protein
BnaA03g53510D	AT4G36650	plant-specific TFIIB-related protein (PBRP)
BnaA03g53520D	AT4G36660	Protein of unknown function (DUF1195)
BnaA03g53530D	AT4G36670	Major facilitator superfamily protein
BnaA03g53540D	AT3G48010	cyclic nucleotide-gated channel 16 (CNGC16)
BnaA03g53550D	AT4G36710	GRAS family transcription factor
BnaA03g53560D	AT2G16920	ubiquitin-conjugating enzyme 23 (UBC23)
BnaA03g53570D	#N/A	#N/A
BnaA03g53580D	AT4G35120	Galactose oxidase/kelch repeat superfamily protein
BnaA03g53590D	AT1G52950	Nucleic acid-binding, OB-fold-like protein
BnaA03g53600D	#N/A	#N/A
BnaA03g53610D	AT4G37240	unknown protein
BnaA03g53620D	AT5G66570	PS II oxygen-evolving complex 1 (PSBO1)
BnaA03g53630D	AT1G51520	RNA-binding (RRM/RBD/RNP motifs) family protein
BnaA03g53640D	AT4G37190	LOCATED IN: cytosol, plasma membrane
BnaA03g53650D	#N/A	#N/A
BnaA03g53660D	#N/A	#N/A
BnaA03g53670D	#N/A	#N/A
BnaA03g53680D	AT4G37180	Homeodomain-like superfamily protein
BnaA03g53690D	AT4G37160	SKU5 similar 15 (sks15)
BnaA03g53700D	AT4G37150	methyl esterase 9 (MES9)
BnaA03g53710D	AT4G37150	methyl esterase 9 (MES9)
BnaA03g53720D	AT4G37070	PLP1
BnaA03g53730D	AT4G37050	PATATIN-like protein 4 (PLP4)
BnaA03g53740D	AT1G10660	unknown protein
BnaA03g53750D	AT4G36990	heat shock factor 4 (HSF4)
BnaA03g53760D	AT4G36970	Remorin family protein
BnaA03g53770D	AT4G36960	RNA-binding (RRM/RBD/RNP motifs) family protein
BnaA03g53780D	AT2G32080	purin-rich alpha 1 (PUR ALPHA-1)
BnaA03g53790D	AT1G14800	Nucleic acid-binding, OB-fold-like protein
BnaA03g53800D	AT4G36945	PLC-like phosphodiesterases superfamily protein
BnaA03g53810D	AT1G70990	proline-rich family protein
BnaA03g53820D	AT4G36940	nicotinate phosphoribosyltransferase 1 (NAPRT1)
BnaA03g53830D	AT4G36920	APETALA 2 (AP2)
BnaA03g53840D	AT4G36910	LOSS OF THE TIMING OF ET AND JA BIOSYNTHESIS 2 (LEJ2)
BnaA03g53850D	AT4G36900	related to AP2 10 (RAP2.10)
BnaA03g53860D	#N/A	#N/A
BnaA03g53870D	AT4G37260	myb domain protein 73 (MYB73)
BnaA03g53880D	AT4G37290	unknown protein
BnaA03g53890D	AT4G37295	unknown protein
BnaA03g53900D	AT4G37300	maternal effect embryo arrest 59 (MEE59)
BnaA03g53910D	AT5G05230	RING/U-box superfamily protein
BnaA03g53920D	AT4G37320	cytochrome P450, family 81, subfamily D, polypeptide 5 (CYP81D5)
BnaA03g53930D	AT4G37330	cytochrome P450, family 81, subfamily D, polypeptide 4 (CYP81D4)
BnaA03g53940D	AT4G37370	cytochrome P450, family 81, subfamily D, polypeptide 8 (CYP81D8)
BnaA03g53950D	AT4G37445	BEST Arabidopsis thaliana protein match is: Calcium-binding EF hand family protein (TAIR:AT1G64850.1)
BnaA03g53960D	AT2G23130	arabinogalactan protein 17 (AGP17)
BnaA03g53970D	AT4G37460	SUPPRESSOR OF RPS4-RLD 1 (SRFR1)
BnaA03g53980D	AT4G37470	alpha/beta-Hydrolases superfamily protein
BnaA03g53990D	AT1G52950	Nucleic acid-binding, OB-fold-like protein
BnaA03g54000D	#N/A	#N/A
BnaA03g54010D	#N/A	#N/A
BnaA03g54020D	#N/A	#N/A
BnaA03g54030D	AT3G08880	unknown protein
BnaA03g54040D	AT5G57110	autoinhibited Ca2+ -ATPase, isoform 8 (ACA8)
BnaA03g54050D	AT2G48121	LOCATED IN: mitochondrion
BnaA03g54060D	AT4G37520	Peroxidase superfamily protein
BnaA03g54070D	AT1G52950	Nucleic acid-binding, OB-fold-like protein
BnaA03g54080D	#N/A	#N/A
BnaA03g54090D	AT4G37540	LOB domain-containing protein 39 (LBD39)
BnaA03g54100D	AT4G37580	HOOKLESS 1 (HLS1)
BnaA03g54110D	AT4G37590	NAKED PINS IN YUC MUTANTS 5 (NPY5)
BnaA03g54120D	AT4G37608	unknown protein
BnaA03g54130D	AT4G37610	BTB and TAZ domain protein 5 (BT5)
BnaA03g54140D	AT1G78010	tRNA modification GTPase, putative
BnaA03g54150D	AT4G37630	cyclin d5
BnaA03g54160D	AT4G37640	calcium ATPase 2 (ACA2)
BnaA03g54170D	AT3G51670	SEC14 cytosolic factor family protein / phosphoglyceride transfer family protein
BnaA03g54180D	AT4G37660	Ribosomal protein L12/ ATP-dependent Clp protease adaptor protein ClpS family protein
BnaA03g54190D	AT4G37670	N-acetyl-l-glutamate synthase 2 (NAGS2)
BnaA03g54200D	#N/A	#N/A
BnaA03g54210D	AT4G37680	heptahelical protein 4 (HHP4)
BnaA05g15440D	AT1G51310	transferases
BnaA05g15450D	AT1G51260	lysophosphatidyl acyltransferase 3 (LPAT3)
BnaA05g15460D	AT1G51220	WIP domain protein 5 (WIP5)
BnaA05g15470D	AT1G51190	PLETHORA 2 (PLT2)
BnaA05g15480D	#N/A	#N/A
BnaA05g15490D	AT1G51130	Nse4, component of Smc5/6 DNA repair complex
BnaA05g15500D	AT1G51120	AP2/B3 transcription factor family protein
BnaA05g15510D	AT1G50960	gibberellin 2-oxidase 7 (GA2OX7)
BnaA05g15520D	#N/A	#N/A
BnaA05g15530D	#N/A	#N/A
BnaA05g15540D	AT1G50950	INVOLVED IN: cell redox homeostasis
BnaA05g15550D	AT1G50930	unknown protein
BnaA05g15560D	AT5G25980	glucoside glucohydrolase 2 (TGG2)
BnaA05g15570D	AT1G50910	unknown protein
BnaA05g15580D	AT1G50900	Ankyrin repeat family protein
BnaA05g15590D	#N/A	#N/A
BnaA05g15600D	AT2G13450	unknown protein
BnaA05g15610D	AT1G50890	ARM repeat superfamily protein
BnaA05g15620D	#N/A	#N/A
BnaA05g15630D	AT3G18870	Mitochondrial transcription termination factor family protein
BnaA05g15640D	AT1G50840	polymerase gamma 2 (POLGAMMA2)
BnaA05g15650D	AT5G38250	Protein kinase family protein
BnaA05g15660D	AT1G47600	beta glucosidase 34 (BGLU34)
BnaA05g15670D	AT4G30950	fatty acid desaturase 6 (FAD6)
BnaA05g15680D	#N/A	#N/A
BnaA05g15690D	AT1G36380	unknown protein
BnaA05g15700D	AT1G50710	unknown protein
BnaA05g15710D	AT1G50680	AP2/B3 transcription factor family protein
BnaA05g15720D	AT1G03445	BRI1 SUPPRESSOR 1 (BSU1)
BnaA05g15730D	#N/A	#N/A
BnaA05g15740D	AT1G50620	RING/FYVE/PHD zinc finger superfamily protein
BnaA05g15750D	#N/A	#N/A
BnaA05g15760D	AT1G50610	Leucine-rich repeat protein kinase family protein
BnaA05g15770D	AT1G50520	cytochrome P450, family 705, subfamily A, polypeptide 27 (CYP705A27)
BnaA05g15780D	AT1G50510	indigoidine synthase A family protein
BnaA05g15790D	AT1G50500	HEAT-INTOLERANT 1 (HIT1)
BnaA05g15800D	#N/A	#N/A
BnaA05g15810D	#N/A	#N/A
BnaA05g15820D	AT3G20060	ubiquitin-conjugating enzyme19 (UBC19)
BnaA05g15830D	AT1G50480	10-formyltetrahydrofolate synthetase (THFS)
BnaA05g15840D	AT1G50460	hexokinase-like 1 (HKL1)
BnaA05g15850D	AT1G50440	RING/FYVE/PHD zinc finger superfamily protein
BnaA05g15860D	AT1G50430	DWARF 5 (DWF5)
BnaA05g15870D	AT4G08280	Thioredoxin superfamily protein
BnaA05g15880D	AT1G43171	unknown protein
BnaA05g15890D	AT1G69420	DHHC-type zinc finger family protein
BnaA05g15900D	#N/A	#N/A
BnaA05g15910D	AT1G50360	VIIIA
BnaA05g15920D	AT1G50310	sugar transporter 9 (STP9)
BnaA05g15930D	#N/A	#N/A
BnaA05g15940D	AT1G50240	FUSED (FU)
BnaA05g15950D	AT1G50200	Alanyl-tRNA synthetase (ALATS)
BnaA05g15960D	AT3G28220	TRAF-like family protein
BnaA05g15970D	#N/A	#N/A
BnaA05g15980D	AT3G14205	Phosphoinositide phosphatase family protein
BnaA05g15990D	AT3G01310	Phosphoglycerate mutase-like family protein
BnaA05g16000D	AT1G50030	target of rapamycin (TOR)
BnaA05g16010D	AT1G50010	tubulin alpha-2 chain (TUA2)
BnaA05g16020D	AT1G49770	RETARDED GROWTH OF EMBRYO 1 (RGE1)
BnaA05g16030D	#N/A	#N/A
BnaA05g16040D	AT3G19320	Leucine-rich repeat (LRR) family protein
BnaA05g16050D	AT2G34320	Polynucleotidyl transferase, ribonuclease H-like superfamily protein
BnaA05g16060D	AT1G49660	carboxyesterase 5 (CXE5)
BnaA05g16070D	AT1G50190	Cysteine/Histidine-rich C1 domain family protein
BnaA05g16080D	AT1G49600	RNA-binding protein 47A (RBP47A)
BnaA05g16090D	AT1G49560	Homeodomain-like superfamily protein
BnaA05g16100D	AT1G49540	elongator protein 2 (ELP2)
BnaA05g16110D	#N/A	#N/A
BnaA05g16120D	AT1G49510	embryo defective 1273 (emb1273)
BnaA05g16130D	AT1G49500	unknown protein
BnaA05g16140D	#N/A	#N/A
BnaA05g16150D	AT1G49480	related to vernalization1 1 (RTV1)
BnaA05g16160D	#N/A	#N/A
BnaA05g16170D	AT1G49430	long-chain acyl-CoA synthetase 2 (LACS2)
BnaA05g16180D	AT1G49350	pfkB-like carbohydrate kinase family protein
BnaA05g16190D	AT3G03410	EF hand calcium-binding protein family
BnaA05g16200D	AT1G49340	ATPI4K ALPHA
BnaA05g16210D	AT1G49330	hydroxyproline-rich glycoprotein family protein
BnaA05g16220D	#N/A	#N/A
BnaA05g16230D	AT1G49290	unknown protein
BnaA05g16240D	AT1G49350	pfkB-like carbohydrate kinase family protein
BnaA05g16250D	AT1G49190	response regulator 19 (RR19)
BnaA05g16260D	AT1G49170	Protein of unknown function (DUF167)
BnaA05g16270D	#N/A	#N/A
BnaA05g16280D	#N/A	#N/A
BnaA05g16290D	AT1G32240	KANADI 2 (KAN2)
BnaA05g16300D	#N/A	#N/A
BnaA05g16310D	AT1G13400	NUBBIN (NUB)
BnaA05g16320D	AT1G32210	DEFENDER AGAINST APOPTOTIC DEATH 1 (ATDAD1)
BnaA05g16330D	AT1G32200	ATS1
BnaA05g16340D	AT1G32190	alpha/beta-Hydrolases superfamily protein
BnaA05g16350D	AT1G32180	cellulose synthase-like D6 (CSLD6)
BnaA05g16360D	AT1G32170	xyloglucan endotransglucosylase/hydrolase 30 (XTH30)
BnaA05g16370D	AT1G32160	Protein of unknown function (DUF760)
BnaA05g16380D	AT3G58980	F-box family protein
BnaA05g16390D	AT4G11770	Galactose oxidase/kelch repeat superfamily protein
BnaA05g16400D	#N/A	#N/A
BnaA05g16410D	AT1G32120	FUNCTIONS IN: molecular_function unknown
BnaA05g16420D	AT5G10620	methyltransferases
BnaA05g16430D	AT1G32100	pinoresinol reductase 1 (PRR1)
BnaA05g16440D	AT3G22320	NRPB5
BnaA05g16450D	AT1G32090	early-responsive to dehydration stress protein (ERD4)
BnaA05g16460D	AT1G32080	membrane protein, putative
BnaA05g16470D	AT1G32070	nuclear shuttle interacting (NSI)
BnaA05g16480D	AT1G32060	phosphoribulokinase (PRK)
BnaA05g16490D	AT1G32050	SCAMP family protein
BnaA05g16500D	AT1G31940	unknown protein
BnaA05g16510D	#N/A	#N/A
BnaA05g16520D	AT1G31930	extra-large GTP-binding protein 3 (XLG3)
BnaA05g16530D	AT1G31920	Tetratricopeptide repeat (TPR)-like superfamily protein
BnaA05g16540D	AT1G31885	NOD26-like intrinsic protein 3
BnaA05g16550D	AT1G31885	NOD26-like intrinsic protein 3
BnaA05g16560D	#N/A	#N/A
BnaA05g16570D	#N/A	#N/A
BnaA05g16580D	AT1G31885	NOD26-like intrinsic protein 3
BnaA05g16590D	AT1G31880	BREVIS RADIX (BRX)
BnaA05g16600D	AT1G31880	BREVIS RADIX (BRX)
BnaA05g16610D	AT1G31870	unknown protein
BnaA05g16620D	AT1G80070	ABNORMAL SUSPENSOR 2 (SUS2)
BnaA05g16630D	AT3G23090	TPX2 (targeting protein for Xklp2) protein family
BnaA05g16640D	AT3G23080	Polyketide cyclase/dehydrase and lipid transport superfamily protein
BnaA05g16650D	AT3G23080	Polyketide cyclase/dehydrase and lipid transport superfamily protein
BnaA05g16660D	AT3G23070	CRM family member 3A (CFM3A)
BnaA05g16670D	AT1G43760	DNAse I-like superfamily protein
BnaA05g16680D	AT3G23050	indole-3-acetic acid 7 (IAA7)
BnaA05g16690D	#N/A	#N/A
BnaA05g16700D	AT3G23030	indole-3-acetic acid inducible 2 (IAA2)
BnaA05g16710D	AT3G23020	Tetratricopeptide repeat (TPR)-like superfamily protein
BnaA05g16720D	AT3G23000	CBL-interacting protein kinase 7 (CIPK7)
BnaA05g16730D	AT3G22990	LEAF AND FLOWER RELATED (LFR)
BnaA05g16740D	AT3G22980	Ribosomal protein S5/Elongation factor G/III/V family protein
BnaA05g16750D	AT3G22961	Paired amphipathic helix (PAH2) superfamily protein
BnaA05g16760D	AT3G22930	calmodulin-like 11 (CML11)
BnaA05g16770D	AT1G31150	FUNCTIONS IN: sequence-specific DNA binding transcription factor activity
BnaA05g16780D	AT1G31150	FUNCTIONS IN: sequence-specific DNA binding transcription factor activity
BnaA05g16790D	#N/A	#N/A
BnaA05g16800D	AT4G04775	zinc ion binding
BnaA05g16810D	#N/A	#N/A
BnaA05g16820D	AT3G22910	ATPase E1-E2 type family protein / haloacid dehalogenase-like hydrolase family protein
BnaA05g16830D	AT3G22890	ATP sulfurylase 1 (APS1)
BnaA05g16840D	AT1G46984	F-box family protein
BnaA05g16850D	AT3G22845	emp24/gp25L/p24 family/GOLD family protein
BnaA05g16860D	AT3G22840	EARLY LIGHT-INDUCABLE PROTEIN (ELIP1)
BnaA05g16870D	#N/A	#N/A
BnaA05g16880D	AT3G22830	heat shock transcription factor A6B (HSFA6B)
BnaA05g16890D	AT3G22800	Leucine-rich repeat (LRR) family protein
BnaA05g16900D	AT3G21910	Domain of unknown function (DUF26)
BnaA05g16910D	AT3G60960	Tetratricopeptide repeat (TPR)-like superfamily protein
BnaA05g16920D	AT3G22790	Kinase interacting (KIP1-like) family protein
BnaA05g16930D	AT3G22780	CHINESE FOR 'UGLY' (TSO1)
BnaA05g16940D	AT3G22760	SOL1
BnaA05g16950D	AT3G22750	Protein kinase superfamily protein
BnaA05g16960D	AT3G22740	homocysteine S-methyltransferase 3 (HMT3)
BnaA05g16970D	AT3G22690	INVOLVED IN: photosystem II assembly, regulation of chlorophyll biosynthetic process, photosystem I assembly, thylakoid membrane organization, RNA modification
BnaA05g16980D	AT3G22680	RNA-DIRECTED DNA METHYLATION 1 (RDM1)
BnaA05g16990D	AT3G22660	rRNA processing protein-related
BnaA05g17000D	AT3G22630	20S proteasome beta subunit D1 (PBD1)
BnaA05g17010D	AT3G22620	Bifunctional inhibitor/lipid-transfer protein/seed storage 2S albumin superfamily protein
BnaA05g17020D	AT3G22590	PLANT HOMOLOGOUS TO PARAFIBROMIN (PHP)
BnaA05g17030D	AT3G22560	Acyl-CoA N-acyltransferases (NAT) superfamily protein
BnaA05g17040D	AT5G33406	hAT dimerisation domain-containing protein / transposase-related
BnaA05g17050D	AT4G31690	Transcriptional factor B3 family protein
BnaA05g17060D	AT1G48900	Signal recognition particle, SRP54 subunit protein
BnaA05g17070D	AT2G22010	related to KPC1 (RKP)
BnaA05g17080D	#N/A	#N/A
BnaA05g17090D	#N/A	#N/A
BnaA05g17100D	AT3G22540	Protein of unknown function (DUF1677)
BnaA05g17110D	AT3G22530	unknown protein
BnaA05g17120D	AT3G22520	unknown protein
BnaA05g17130D	#N/A	#N/A
BnaA05g17140D	AT3G22510	Pre-rRNA-processing protein TSR2, conserved region
BnaA05g17150D	AT3G22490	Seed maturation protein
BnaA05g17160D	AT3G22480	prefoldin 2 (PDF2)
BnaA05g17170D	AT3G22430	CONTAINS InterPro DOMAIN/s: Domain of unknown function XS (InterPro:IPR005380)
BnaA05g17180D	AT3G22425	imidazoleglycerol-phosphate dehydratase (IGPD)
BnaA05g17190D	#N/A	#N/A
BnaA05g17200D	#N/A	#N/A
BnaA05g17210D	AT3G22420	with no lysine (K) kinase 2 (WNK2)
BnaA05g17220D	#N/A	#N/A
BnaA05g17230D	#N/A	#N/A
BnaA05g17240D	AT3G22410	Sec14p-like phosphatidylinositol transfer family protein
BnaA05g17250D	AT3G22380	TIME FOR COFFEE (TIC)
BnaA05g17260D	AT3G22370	alternative oxidase 1A (AOX1A)
BnaA05g17270D	AT3G22320	NRPB5
BnaA05g17280D	AT3G22310	putative mitochondrial RNA helicase 1 (PMH1)
BnaA05g17290D	AT3G22300	ribosomal protein S10 (RPS10)
BnaA05g17300D	AT3G22290	Endoplasmic reticulum vesicle transporter protein
BnaA05g17310D	AT3G22275	unknown protein
BnaA05g17320D	AT3G22270	Topoisomerase II-associated protein PAT1
BnaA05g17330D	AT3G22260	Cysteine proteinases superfamily protein
BnaA05g17340D	AT1G40390	DNAse I-like superfamily protein
BnaA05g17350D	AT4G15000	Ribosomal L27e protein family
BnaA05g17360D	AT3G11080	receptor like protein 35 (RLP35)
BnaA05g17370D	AT2G15042	Leucine-rich repeat (LRR) family protein
BnaA05g17380D	AT3G22220	hAT transposon superfamily
BnaA05g17390D	AT3G22210	unknown protein
BnaA05g17400D	AT3G22200	POLLEN-PISTIL INCOMPATIBILITY 2 (POP2)
BnaA05g17410D	AT3G22200	POLLEN-PISTIL INCOMPATIBILITY 2 (POP2)
BnaA05g17420D	AT1G54310	S-adenosyl-L-methionine-dependent methyltransferases superfamily protein
BnaA05g17430D	AT3G22200	POLLEN-PISTIL INCOMPATIBILITY 2 (POP2)
BnaA05g17440D	AT3G22190	IQ-domain 5 (IQD5)
BnaA05g17450D	AT1G48450	Protein of unknown function (DUF760)
BnaA05g17460D	AT1G48410	ARGONAUTE 1 (AGO1)
BnaA05g17470D	AT1G48320	Thioesterase superfamily protein
BnaA05g17480D	#N/A	#N/A
BnaA05g17490D	AT2G47800	multidrug resistance-associated protein 4 (MRP4)
BnaA05g17500D	AT1G48310	chromatin remodeling factor18 (CHR18)
BnaA05g17510D	#N/A	#N/A
BnaA05g17520D	AT1G48260	CBL-interacting protein kinase 17 (CIPK17)
BnaA05g17530D	#N/A	#N/A
BnaA05g17540D	#N/A	#N/A
BnaA05g17550D	AT1G36340	ubiquitin-conjugating enzyme 31 (UBC31)
BnaA05g17560D	AT1G36340	ubiquitin-conjugating enzyme 31 (UBC31)
BnaA05g17570D	#N/A	#N/A
BnaA05g17580D	#N/A	#N/A
BnaA05g17590D	AT1G48020	pectin methylesterase inhibitor 1 (PMEI1)
BnaA05g17600D	AT1G47990	gibberellin 2-oxidase 4 (GA2OX4)
BnaA05g17610D	AT1G14800	Nucleic acid-binding, OB-fold-like protein
BnaA05g17620D	AT5G28780	PIF1 helicase
BnaA05g17630D	AT1G36510	Nucleic acid-binding proteins superfamily
BnaA05g17640D	#N/A	#N/A
BnaA05g17650D	#N/A	#N/A
BnaA05g17660D	#N/A	#N/A
BnaA05g17670D	#N/A	#N/A
BnaA05g17680D	AT1G36510	Nucleic acid-binding proteins superfamily
BnaA05g17690D	#N/A	#N/A
BnaA05g17700D	AT1G47670	Transmembrane amino acid transporter family protein
BnaA05g17710D	#N/A	#N/A
BnaA05g17720D	AT1G47740	PPPDE putative thiol peptidase family protein
BnaA05g17730D	AT1G47750	peroxin 11A (PEX11A)
BnaA05g17740D	#N/A	#N/A
BnaA05g17750D	#N/A	#N/A
BnaA05g17760D	AT1G47210	cyclin-dependent protein kinase 3
BnaA05g17770D	#N/A	#N/A
BnaA05g17780D	AT2G19060	SGNH hydrolase-type esterase superfamily protein
BnaA05g17790D	#N/A	#N/A
BnaA05g17800D	AT1G47260	gamma carbonic anhydrase 2 (GAMMA CA2)
BnaA05g17810D	AT1G47330	FUNCTIONS IN: molecular_function unknown
BnaA05g17820D	#N/A	#N/A
BnaA05g17830D	#N/A	#N/A
BnaA05g17840D	AT1G33520	modifier of snc1, 2 (MOS2)
BnaA05g17850D	AT1G33500	unknown protein
BnaA05g17860D	AT1G33530	F-box family protein
BnaA05g17870D	#N/A	#N/A
BnaA05g17880D	AT1G33400	Tetratricopeptide repeat (TPR)-like superfamily protein
BnaA05g17890D	AT4G10265	Wound-responsive family protein
BnaA05g17900D	AT1G33060	NAC 014 (NAC014)
BnaA05g17910D	AT1G14020	O-fucosyltransferase family protein
BnaA05g17920D	AT1G32928	unknown protein
BnaA05g17930D	AT1G61470	Polynucleotidyl transferase, ribonuclease H-like superfamily protein
BnaA05g17940D	AT1G32780	GroES-like zinc-binding dehydrogenase family protein
BnaA05g17950D	AT1G32770	NAC domain containing protein 12 (NAC012)
BnaA05g17960D	#N/A	#N/A
BnaA05g17970D	AT1G32730	unknown protein
BnaA05g17980D	AT1G32730	unknown protein
BnaA05g17990D	#N/A	#N/A
BnaA05g18000D	AT1G32690	unknown protein
BnaA05g18010D	AT1G48660	Auxin-responsive GH3 family protein
BnaA05g18020D	AT1G32640	MYC2
BnaA05g18030D	AT1G32630	unknown protein
BnaA05g18040D	AT1G32610	hydroxyproline-rich glycoprotein family protein
BnaA05g18050D	AT3G19400	Cysteine proteinases superfamily protein
BnaA05g18060D	AT1G04300	TRAF-like superfamily protein
BnaA05g18070D	AT1G32583	FUNCTIONS IN: molecular_function unknown
BnaA05g18080D	#N/A	#N/A
BnaA05g18090D	#N/A	#N/A
BnaA05g18100D	AT1G32540	lsd one like 1 (LOL1)
BnaA05g18110D	#N/A	#N/A
BnaA05g18120D	AT5G63900	Acyl-CoA N-acyltransferase with RING/FYVE/PHD-type zinc finger domain
BnaA05g18130D	AT1G32500	non-intrinsic ABC protein 6 (NAP6)
BnaA05g18140D	AT1G32490	ENHANCED SILENCING PHENOTYPE 3 (ESP3)
BnaA05g18150D	AT1G32470	Single hybrid motif superfamily protein
BnaA05g18160D	AT1G32460	unknown protein
BnaA05g18170D	#N/A	#N/A
BnaA05g18180D	AT1G35530	DEAD/DEAH box RNA helicase family protein
BnaA05g18190D	#N/A	#N/A
BnaA05g18200D	AT1G29720	Leucine-rich repeat transmembrane protein kinase
BnaA05g18210D	AT1G29720	Leucine-rich repeat transmembrane protein kinase
BnaA05g18220D	#N/A	#N/A
BnaA05g18230D	#N/A	#N/A
BnaA05g18240D	AT1G35470	SPla/RYanodine receptor (SPRY) domain-containing protein
BnaA05g18250D	AT1G35460	basic helix-loop-helix (bHLH) DNA-binding superfamily protein
BnaA05g18260D	#N/A	#N/A
BnaA05g18270D	AT3G56310	Melibiase family protein
BnaA05g18280D	AT1G35210	unknown protein
BnaA05g18290D	AT1G35190	2-oxoglutarate (2OG) and Fe(II)-dependent oxygenase superfamily protein
BnaA05g18300D	AT4G22990	Major Facilitator Superfamily with SPX (SYG1/Pho81/XPR1) domain-containing protein
BnaA05g22780D	AT3G17360	phragmoplast orienting kinesin 1 (POK1)
BnaA05g22790D	AT3G17350	unknown protein
BnaA05g22800D	AT3G17350	unknown protein
BnaA05g22810D	AT3G17340	ARM repeat superfamily protein
BnaA05g22820D	AT3G17310	S-adenosyl-L-methionine-dependent methyltransferases superfamily protein
BnaA05g22830D	#N/A	#N/A
BnaA05g22840D	#N/A	#N/A
BnaA05g22850D	AT3G17250	Protein phosphatase 2C family protein
BnaA05g22860D	AT3G17240	lipoamide dehydrogenase 2 (mtLPD2)
BnaA05g22870D	AT3G17230	invertase/pectin methylesterase inhibitor family protein
BnaA05g22880D	#N/A	#N/A
BnaA05g22890D	AT3G17230	invertase/pectin methylesterase inhibitor family protein
BnaA05g22900D	AT3G17205	ubiquitin protein ligase 6 (UPL6)
BnaA05g22910D	AT3G17170	REGULATOR OF FATTY-ACID COMPOSITION 3 (RFC3)
BnaA05g22920D	AT3G17100	sequence-specific DNA binding transcription factors
BnaA05g22930D	AT3G17070	Peroxidase family protein
BnaA05g22940D	AT3G17060	Pectin lyase-like superfamily protein
BnaA05g22950D	AT2G18790	phytochrome B (PHYB)
BnaA05g22960D	AT3G17040	high chlorophyll fluorescent 107 (HCF107)
BnaA05g22970D	AT3G17020	Adenine nucleotide alpha hydrolases-like superfamily protein
BnaA05g22980D	AT3G17010	AP2/B3-like transcriptional factor family protein
BnaA05g22990D	AT3G16940	calmodulin binding
BnaA05g23000D	AT3G16920	chitinase-like protein 2 (CTL2)
BnaA05g23010D	#N/A	#N/A
BnaA05g23020D	AT3G16910	acyl-activating enzyme 7 (AAE7)
BnaA05g23030D	AT3G16890	pentatricopeptide (PPR) domain protein 40 (PPR40)
BnaA05g23040D	AT3G16870	GATA transcription factor 17 (GATA17)
BnaA05g23050D	AT3G16857	response regulator 1 (RR1)
BnaA05g23060D	AT3G16850	Pectin lyase-like superfamily protein
BnaA05g23070D	AT3G16830	TOPLESS-related 2 (TPR2)
BnaA05g23080D	AT3G16810	pumilio 24 (PUM24)
BnaA05g23090D	AT3G16740	F-box and associated interaction domains-containing protein
BnaA05g23100D	AT3G16800	Protein phosphatase 2C family protein
BnaA05g23110D	AT3G16785	phospholipase D P1 (PLDP1)
BnaA05g23120D	AT3G16780	Ribosomal protein L19e family protein
BnaA05g23130D	AT3G16770	ethylene-responsive element binding protein (EBP)
BnaA05g23140D	AT3G16730	CONTAINS InterPro DOMAIN/s: Non-SMC condensin II complex, subunit H2-like (InterPro:IPR009378)
BnaA05g23150D	AT2G35280	F-box family protein
BnaA05g23160D	AT3G16720	TOXICOS EN LEVADURA 2 (ATL2)
BnaA05g23170D	AT1G77390	CYCLIN A1
BnaA05g23180D	AT3G16640	translationally controlled tumor protein (TCTP)
BnaA05g23190D	AT3G16630	KINESIN-13A
BnaA05g23200D	AT3G16620	translocon outer complex protein 120 (TOC120)
BnaA05g23210D	AT3G16620	translocon outer complex protein 120 (TOC120)
BnaA05g23220D	#N/A	#N/A
BnaA05g23230D	AT2G14710	F-box family protein
BnaA05g23240D	AT1G32430	F-box and associated interaction domains-containing protein
BnaA05g23250D	AT1G32430	F-box and associated interaction domains-containing protein
BnaA05g23260D	AT3G16570	rapid alkalinization factor 23 (RALF23)
BnaA05g23270D	AT3G16565	alanine-tRNA ligases
BnaA05g23280D	AT3G16560	Protein phosphatase 2C family protein
BnaA05g23290D	AT3G16520	UDP-glucosyl transferase 88A1 (UGT88A1)
BnaA05g23300D	AT3G16500	phytochrome-associated protein 1 (PAP1)
BnaA05g23310D	AT3G16490	IQ-domain 26 (IQD26)
BnaA05g23320D	AT3G16480	mitochondrial processing peptidase alpha subunit (MPPalpha)
BnaA05g23330D	AT1G52040	myrosinase-binding protein 1 (MBP1)
BnaA05g23340D	AT3G16400	MYROSINASE-BINDING PROTEIN-LIKE PROTEIN-470 (ATMLP-470)
BnaA05g23350D	#N/A	#N/A
BnaA05g23360D	AT3G16340	pleiotropic drug resistance 1 (PDR1)
BnaA05g23370D	AT4G33465	SCR-like 22 (SCRL22)
BnaA05g23380D	AT3G16330	unknown protein
BnaA05g23390D	AT3G16320	CDC27a
BnaA05g23400D	AT3G16310	mitotic phosphoprotein N' end (MPPN) family protein
BnaA05g23410D	AT3G16290	embryo defective 2083 (EMB2083)
BnaA05g23420D	AT3G16280	Integrase-type DNA-binding superfamily protein
BnaA06g24680D	AT5G65730	xyloglucan endotransglucosylase/hydrolase 6 (XTH6)
BnaA06g24690D	AT5G65740	zinc ion binding
BnaA06g24700D	AT5G65750	2-oxoglutarate dehydrogenase, E1 component
BnaA06g24710D	AT5G65760	Serine carboxypeptidase S28 family protein
BnaA06g24720D	#N/A	#N/A
BnaA06g24730D	AT1G54290	Translation initiation factor SUI1 family protein
BnaA06g24740D	AT5G65780	ATBCAT-5
BnaA06g24750D	AT5G65790	myb domain protein 68 (MYB68)
BnaA06g24760D	AT5G65790	myb domain protein 68 (MYB68)
BnaA06g24770D	#N/A	#N/A
BnaA06g24780D	AT5G65810	unknown protein
BnaA06g24790D	AT5G65820	Pentatricopeptide repeat (PPR) superfamily protein
BnaA06g24800D	AT5G65860	ankyrin repeat family protein
BnaA06g25740D	AT2G17580	Polynucleotide adenylyltransferase family protein
BnaA06g25750D	#N/A	#N/A
BnaA06g25760D	AT5G05540	small RNA degrading nuclease 2 (SDN2)
BnaA06g25770D	AT2G17570	Undecaprenyl pyrophosphate synthetase family protein
BnaA06g25780D	AT3G09400	pol-like 3 (PLL3)
BnaA06g25790D	AT2G17540	unknown protein
BnaA06g25800D	AT2G17520	IRE1A
BnaA06g25810D	#N/A	#N/A
BnaA06g25820D	AT1G10747	Maternally expressed gene (MEG) family protein
BnaA06g25830D	#N/A	#N/A
BnaA06g25840D	#N/A	#N/A
BnaA06g25850D	AT2G17350	unknown protein
BnaA06g25860D	AT2G17320	Uncharacterised conserved protein (UCP030210)
BnaA06g25870D	AT3G13590	Cysteine/Histidine-rich C1 domain family protein
BnaA06g25880D	AT2G17290	calcium dependent protein kinase 6 (CPK6)
BnaA06g25890D	AT2G17270	phosphate transporter 3
BnaA06g25900D	AT2G17265	homoserine kinase (HSK)
BnaA06g25910D	AT2G17240	unknown protein
BnaA06g25920D	AT2G17200	DSK2
BnaA06g25930D	AT2G17150	Plant regulator RWP-RK family protein
BnaA06g25940D	AT2G17120	lysm domain GPI-anchored protein 2 precursor (LYM2)
BnaA06g25950D	AT1G65342	unknown protein
BnaA06g25960D	AT5G66110	Heavy metal transport/detoxification superfamily protein
BnaA06g25970D	AT5G66070	RING/U-box superfamily protein
BnaA06g25980D	AT5G66060	2-oxoglutarate (2OG) and Fe(II)-dependent oxygenase superfamily protein
BnaA06g25990D	AT2G17110	Protein of unknown function (DUF630 and DUF632)
BnaA06g26000D	AT3G58310	FUNCTIONS IN: molecular_function unknown
BnaA06g26010D	AT5G23280	TCP family transcription factor
BnaA06g26020D	AT5G23290	prefoldin 5 (PFD5)
BnaA06g26030D	AT5G23300	pyrimidine d (PYRD)
BnaA06g26040D	AT5G23310	Fe superoxide dismutase 3 (FSD3)
BnaA06g26050D	AT5G23340	RNI-like superfamily protein
BnaA06g26060D	AT5G23370	GRAM domain-containing protein / ABA-responsive protein-related
BnaA06g26070D	AT5G23370	GRAM domain-containing protein / ABA-responsive protein-related
BnaA06g26080D	AT1G43760	DNAse I-like superfamily protein
BnaA06g26090D	AT3G42170	BED zinc finger
BnaA06g26100D	AT2G07760	Zinc knuckle (CCHC-type) family protein
BnaA06g26110D	AT5G23370	GRAM domain-containing protein / ABA-responsive protein-related
BnaA06g26120D	AT5G23370	GRAM domain-containing protein / ABA-responsive protein-related
BnaA06g26130D	AT5G23390	Plant protein of unknown function (DUF639)
BnaA06g26140D	AT5G23395	Cox19-like CHCH family protein
BnaA06g26150D	AT5G23400	Leucine-rich repeat (LRR) family protein
BnaA06g26160D	AT5G23420	high-mobility group box 6 (HMGB6)
BnaA06g26170D	AT5G23430	Transducin/WD40 repeat-like superfamily protein
BnaA06g26180D	AT5G23440	ferredoxin/thioredoxin reductase subunit A (variable subunit) 1 (FTRA1)
BnaA06g26190D	AT5G23450	long-chain base (LCB) kinase 1 (LCBK1)
BnaA06g27220D	AT5G24790	Protein of unknown function, DUF599
BnaA06g27230D	AT5G24800	basic leucine zipper 9 (BZIP9)
BnaA06g27240D	AT5G24810	ABC1 family protein
BnaA06g27250D	AT5G24820	Eukaryotic aspartyl protease family protein
BnaA06g27260D	AT5G24830	Tetratricopeptide repeat (TPR)-like superfamily protein
BnaA06g27270D	AT5G24840	tRNA (guanine-N-7) methyltransferase
BnaA06g27280D	AT5G24850	cryptochrome 3 (CRY3)
BnaA06g27290D	AT5G24860	FLOWERING PROMOTING FACTOR 1 (FPF1)
BnaA06g27300D	AT4G23580	Galactose oxidase/kelch repeat superfamily protein
BnaA06g27310D	AT5G24870	RING/U-box superfamily protein
BnaA06g27320D	AT5G24880	BEST Arabidopsis thaliana protein match is: calmodulin-binding protein-related (TAIR:AT5G10660.1)
BnaA06g27330D	AT5G24890	unknown protein
BnaA06g27340D	#N/A	#N/A
BnaA06g27350D	AT5G24910	cytochrome P450, family 714, subfamily A, polypeptide 1 (CYP714A1)
BnaA06g27360D	AT5G24930	CONSTANS-like 4 (COL4)
BnaA06g27370D	AT5G24940	Protein phosphatase 2C family protein
BnaA06g27380D	AT5G24970	Protein kinase superfamily protein
BnaA06g27390D	AT5G25020	Protein of unknown function (DUF1336)
BnaA06g27400D	AT3G21300	RNA methyltransferase family protein
BnaA06g27410D	AT5G10750	Protein of unknown function (DUF1336)
BnaA06g31190D	AT5G48600	structural maintenance of chromosome 3 (SMC3)
BnaA06g31200D	AT3G28920	homeobox protein 34 (HB34)
BnaA06g31210D	AT3G28917	mini zinc finger 2 (MIF2)
BnaA06g31220D	AT3G28910	myb domain protein 30 (MYB30)
BnaA06g31230D	AT3G28910	myb domain protein 30 (MYB30)
BnaA06g31240D	AT3G55160	unknown protein
BnaA06g31250D	AT3G28860	ATP binding cassette subfamily B19 (ABCB19)
BnaA06g31260D	AT3G28857	basic helix-loop-helix (bHLH) DNA-binding family protein
BnaA06g31270D	AT3G28850	Glutaredoxin family protein
BnaA06g31280D	AT3G28840	Protein of unknown function (DUF1216)
BnaA06g31290D	AT3G28830	Protein of unknown function (DUF1216)
BnaA06g31300D	AT3G28780	Protein of unknown function (DUF1216)
BnaA06g31310D	AT3G28760	CONTAINS InterPro DOMAIN/s: 3-dehydroquinate synthase, prokaryotic-type (InterPro:IPR002812)
BnaA06g31320D	AT3G28750	unknown protein
BnaA06g31330D	AT3G28740	CYP81D1
BnaA06g31340D	AT3G28730	high mobility group (HMG)
BnaA06g31350D	AT3G28720	unknown protein
BnaA06g31360D	AT3G28700	Protein of unknown function (DUF185)
BnaA06g31370D	AT3G28670	oxidoreductase, zinc-binding dehydrogenase family protein
BnaA06g31380D	AT3G28640	Tetratricopeptide repeat (TPR)-like superfamily protein
BnaA06g31390D	AT3G28580	P-loop containing nucleoside triphosphate hydrolases superfamily protein
BnaA06g31400D	AT3G28570	P-loop containing nucleoside triphosphate hydrolases superfamily protein
BnaA06g31410D	AT3G28570	P-loop containing nucleoside triphosphate hydrolases superfamily protein
BnaA06g31420D	AT3G28570	P-loop containing nucleoside triphosphate hydrolases superfamily protein
BnaA06g31430D	AT3G28510	P-loop containing nucleoside triphosphate hydrolases superfamily protein
BnaA06g31440D	AT3G28510	P-loop containing nucleoside triphosphate hydrolases superfamily protein
BnaA06g31450D	AT3G28500	60S acidic ribosomal protein family
BnaA06g31460D	AT3G28480	Oxoglutarate/iron-dependent oxygenase
BnaA06g31470D	AT3G28470	DEFECTIVE IN MERISTEM DEVELOPMENT AND FUNCTION 1 (TDF1)
BnaA09g43040D	AT2G21610	pectinesterase 11 (PE11)
BnaA09g43050D	AT2G21600	endoplasmatic reticulum retrieval protein 1B (RER1B)
BnaA09g43060D	AT4G39200	Ribosomal protein S25 family protein
BnaA09g43070D	AT2G21560	unknown protein
BnaA09g43080D	AT2G21540	SEC14-like 3 (SFH3)
BnaA09g43090D	AT2G44700	Galactose oxidase/kelch repeat superfamily protein
BnaA09g43100D	AT2G21540	SEC14-like 3 (SFH3)
BnaA09g43110D	AT2G21530	SMAD/FHA domain-containing protein
BnaA09g43120D	AT2G21520	Sec14p-like phosphatidylinositol transfer family protein
BnaA09g43130D	AT2G21510	DNAJ heat shock N-terminal domain-containing protein
BnaA09g43140D	AT2G21500	RING/U-box superfamily protein
BnaA09g43150D	AT2G21490	dehydrin LEA (LEA)
BnaA09g43160D	AT2G21470	SUMO-activating enzyme 2 (SAE2)
BnaA09g43170D	AT2G21440	RNA-binding (RRM/RBD/RNP motifs) family protein
BnaA09g43180D	AT2G21430	Papain family cysteine protease
BnaA09g43190D	AT3G17310	S-adenosyl-L-methionine-dependent methyltransferases superfamily protein
BnaA09g43200D	AT2G21410	vacuolar proton ATPase A2 (VHA-A2)
BnaA09g43210D	AT2G21400	SHI-related sequence3 (SRS3)
BnaA09g43220D	AT1G62020	Coatomer, alpha subunit
BnaA09g43230D	AT2G21385	unknown protein.
BnaA09g43240D	AT2G21300	ATP binding microtubule motor family protein
BnaA09g43250D	AT2G21290	unknown protein
BnaA09g43260D	AT2G21270	ubiquitin fusion degradation 1 (UFD1)
BnaA09g43270D	AT2G21250	NAD(P)-linked oxidoreductase superfamily protein
BnaA09g43400D	AT2G21150	XAP5 CIRCADIAN TIMEKEEPER (XCT)
BnaA09g43400D	AT2G21150	XAP5 CIRCADIAN TIMEKEEPER (XCT)
BnaA09g43410D	AT2G21120	Protein of unknown function (DUF803)
BnaA09g43410D	AT2G21120	Protein of unknown function (DUF803)
BnaA09g43420D	AT2G21110	Disease resistance-responsive (dirigent-like protein) family protein
BnaA09g43420D	AT2G21110	Disease resistance-responsive (dirigent-like protein) family protein
BnaA09g43430D	AT2G21100	Disease resistance-responsive (dirigent-like protein) family protein
BnaA09g43430D	AT2G21100	Disease resistance-responsive (dirigent-like protein) family protein
BnaA09g43440D	AT2G21090	Pentatricopeptide repeat (PPR-like) superfamily protein
BnaA09g43440D	AT2G21090	Pentatricopeptide repeat (PPR-like) superfamily protein
BnaA09g43450D	AT2G21060	glycine-rich protein 2B (GRP2B)
BnaA09g43450D	AT2G21060	glycine-rich protein 2B (GRP2B)
BnaA09g43460D	AT2G21050	like AUXIN RESISTANT 2 (LAX2)
BnaA09g43460D	AT2G21050	like AUXIN RESISTANT 2 (LAX2)
BnaA09g43470D	#N/A	#N/A
BnaA09g43470D	#N/A	#N/A
BnaA09g43480D	AT2G20990	synaptotagmin A (SYTA)
BnaA09g43480D	AT2G20990	synaptotagmin A (SYTA)
BnaA09g43490D	AT2G20970	unknown protein
BnaA09g43490D	AT2G20970	unknown protein
BnaA09g43500D	AT2G20960	pEARLI4
BnaA09g43500D	AT2G20960	pEARLI4
BnaA09g43510D	AT2G20950	Arabidopsis phospholipase-like protein (PEARLI 4) family
BnaA09g43510D	AT2G20950	Arabidopsis phospholipase-like protein (PEARLI 4) family
BnaA09g43520D	AT2G20930	SNARE-like superfamily protein
BnaA09g43520D	AT2G20930	SNARE-like superfamily protein
BnaA09g43530D	AT2G20900	diacylglycerol kinase 5 (DGK5)
BnaA09g43530D	AT2G20900	diacylglycerol kinase 5 (DGK5)
BnaA09g43540D	AT2G20890	photosystem II reaction center PSB29 protein (PSB29)
BnaA09g43540D	AT2G20890	photosystem II reaction center PSB29 protein (PSB29)
BnaA09g43550D	AT2G20875	EPIDERMAL PATTERNING FACTOR 1 (EPF1)
BnaA09g43550D	AT2G20875	EPIDERMAL PATTERNING FACTOR 1 (EPF1)
BnaA09g43560D	AT2G20870	cell wall protein precursor, putative
BnaA09g43560D	AT2G20870	cell wall protein precursor, putative
BnaA09g43570D	AT2G20860	LIPOIC ACID SYNTHASE 1 (LIP1)
BnaA09g43570D	AT2G20860	LIPOIC ACID SYNTHASE 1 (LIP1)
BnaA09g43580D	AT2G20835	unknown protein
BnaA09g43580D	AT2G20835	unknown protein
BnaA09g43590D	AT2G20830	transferases
BnaA09g43590D	AT2G20830	transferases
BnaA09g43600D	AT2G20820	unknown protein
BnaA09g43600D	AT2G20820	unknown protein
BnaA09g43610D	AT2G20760	Clathrin light chain protein
BnaA09g43610D	AT2G20760	Clathrin light chain protein
BnaA09g43620D	AT2G20680	Glycosyl hydrolase superfamily protein
BnaA09g43620D	AT2G20680	Glycosyl hydrolase superfamily protein
BnaA09g43630D	AT2G20670	Protein of unknown function (DUF506)
BnaA09g43630D	AT2G20670	Protein of unknown function (DUF506)
BnaA09g43640D	AT2G20635	ATP binding
BnaA09g43640D	AT2G20635	ATP binding
BnaA09g43650D	AT4G28400	Protein phosphatase 2C family protein
BnaA09g43650D	AT4G28400	Protein phosphatase 2C family protein
BnaA09g43660D	AT2G20619	Plant thionin family protein
BnaA09g43670D	AT5G36160	Tyrosine transaminase family protein
BnaA09g43670D	AT5G36160	Tyrosine transaminase family protein
BnaA09g43680D	AT2G20590	Reticulon family protein
BnaA09g43680D	AT2G20590	Reticulon family protein
BnaA09g43690D	AT2G20585	NUCLEAR FUSION DEFECTIVE 6 (NFD6)
BnaA09g43690D	AT2G20585	NUCLEAR FUSION DEFECTIVE 6 (NFD6)
BnaA09g43700D	AT2G20562	unknown protein
BnaA09g43700D	AT2G20562	unknown protein
BnaA09g43710D	AT2G20560	DNAJ heat shock family protein
BnaA09g43710D	AT2G20560	DNAJ heat shock family protein
BnaA09g43720D	AT2G20490	NOP10
BnaA09g43720D	AT2G20490	NOP10
BnaA09g43730D	AT2G20480	unknown protein
BnaA09g43730D	AT2G20480	unknown protein
BnaA09g43740D	AT1G17930	Aminotransferase-like, plant mobile domain family protein
BnaA09g43740D	AT1G17930	Aminotransferase-like, plant mobile domain family protein
BnaA09g43750D	#N/A	#N/A
BnaA09g43750D	#N/A	#N/A
BnaA09g43760D	AT2G20470	AGC (cAMP-dependent, cGMP-dependent and protein kinase C) kinase family protein
BnaA09g43760D	AT2G20470	AGC (cAMP-dependent, cGMP-dependent and protein kinase C) kinase family protein
BnaA09g43770D	AT2G20430	ROP-interactive CRIB motif-containing protein 6 (RIC6)
BnaA09g43770D	AT2G20430	ROP-interactive CRIB motif-containing protein 6 (RIC6)
BnaA09g43780D	AT2G20362	unknown protein
BnaA09g43780D	AT2G20362	unknown protein
BnaA09g43790D	AT2G20360	NAD(P)-binding Rossmann-fold superfamily protein
BnaA09g43790D	AT2G20360	NAD(P)-binding Rossmann-fold superfamily protein
BnaA09g43800D	AT2G20340	Pyridoxal phosphate (PLP)-dependent transferases superfamily protein
BnaA09g43800D	AT2G20340	Pyridoxal phosphate (PLP)-dependent transferases superfamily protein
BnaA09g43810D	AT2G20300	Abnormal Leaf Shape 2 (ALE2)
BnaA09g43810D	AT2G20300	Abnormal Leaf Shape 2 (ALE2)
BnaA09g43820D	AT2G20280	Zinc finger C-x8-C-x5-C-x3-H type family protein
BnaA09g43820D	AT2G20280	Zinc finger C-x8-C-x5-C-x3-H type family protein
BnaA09g43830D	AT1G76810	eukaryotic translation initiation factor 2 (eIF-2) family protein
BnaA09g43830D	AT1G76810	eukaryotic translation initiation factor 2 (eIF-2) family protein
BnaA09g43840D	AT1G76810	eukaryotic translation initiation factor 2 (eIF-2) family protein
BnaA09g43840D	AT1G76810	eukaryotic translation initiation factor 2 (eIF-2) family protein
BnaA09g43850D	AT2G20100	basic helix-loop-helix (bHLH) DNA-binding superfamily protein
BnaA09g43850D	AT2G20100	basic helix-loop-helix (bHLH) DNA-binding superfamily protein
BnaA09g43860D	AT5G41480	GLOBULAR ARREST1 (GLA1)
BnaA09g43860D	AT5G41480	GLOBULAR ARREST1 (GLA1)
BnaA09g43870D	#N/A	#N/A
BnaA09g43870D	#N/A	#N/A
BnaA09g43880D	AT2G20080	unknown protein
BnaA09g43890D	AT2G20060	Ribosomal protein L4/L1 family
BnaA09g43900D	AT2G20030	RING/U-box superfamily protein
BnaA09g43900D	AT2G20030	RING/U-box superfamily protein
BnaA09g43910D	AT2G17600	Cysteine/Histidine-rich C1 domain family protein
BnaA09g43910D	AT2G17600	Cysteine/Histidine-rich C1 domain family protein
BnaA09g43920D	AT3G59120	Cysteine/Histidine-rich C1 domain family protein
BnaA09g43920D	AT3G59120	Cysteine/Histidine-rich C1 domain family protein
BnaA09g43930D	AT2G19910	RNA-dependent RNA polymerase family protein
BnaA09g43930D	AT2G19910	RNA-dependent RNA polymerase family protein
BnaA09g43940D	AT2G19880	Nucleotide-diphospho-sugar transferases superfamily protein
BnaA09g43940D	AT2G19880	Nucleotide-diphospho-sugar transferases superfamily protein
BnaA09g43950D	#N/A	#N/A
BnaA09g43950D	#N/A	#N/A
BnaA09g43960D	AT2G04810	Protein of unknown function (DUF295)
BnaA09g43960D	AT2G04810	Protein of unknown function (DUF295)
BnaA09g43970D	AT2G04830	Protein of unknown function (DUF295)
BnaA09g43970D	AT2G04830	Protein of unknown function (DUF295)
BnaA09g43980D	AT5G23630	phosphate deficiency response 2 (PDR2)
BnaA09g43980D	AT5G23630	phosphate deficiency response 2 (PDR2)
BnaA09g43990D	AT2G19760	profilin 1 (PRF1)
BnaA09g43990D	AT2G19760	profilin 1 (PRF1)
BnaA09g44000D	AT5G56670	Ribosomal protein S30 family protein
BnaA09g44000D	AT5G56670	Ribosomal protein S30 family protein
BnaA09g44010D	AT5G08535	D111/G-patch domain-containing protein
BnaA09g44010D	AT5G08535	D111/G-patch domain-containing protein
BnaA09g44020D	AT2G19740	Ribosomal protein L31e family protein
BnaA09g44020D	AT2G19740	Ribosomal protein L31e family protein
BnaA09g44030D	AT2G19730	Ribosomal L28e protein family
BnaA09g44030D	AT2G19730	Ribosomal L28e protein family
BnaA09g44040D	AT2G19620	N-MYC downregulated-like 3 (NDL3)
BnaA09g44040D	AT2G19620	N-MYC downregulated-like 3 (NDL3)
BnaA09g44050D	AT2G19600	K+ efflux antiporter 4 (KEA4)
BnaA09g44050D	AT2G19600	K+ efflux antiporter 4 (KEA4)
BnaA09g44060D	AT2G19590	ACC oxidase 1 (ACO1)
BnaA09g44060D	AT2G19590	ACC oxidase 1 (ACO1)
BnaA09g44070D	AT2G19580	tetraspanin2 (TET2)
BnaA09g44070D	AT2G19580	tetraspanin2 (TET2)
BnaA09g44080D	AT2G19580	tetraspanin2 (TET2)
BnaA09g44080D	AT2G19580	tetraspanin2 (TET2)
BnaA09g44090D	#N/A	#N/A
BnaA09g44090D	#N/A	#N/A
BnaA09g44100D	AT2G19540	Transducin family protein / WD-40 repeat family protein
BnaA09g44100D	AT2G19540	Transducin family protein / WD-40 repeat family protein
BnaA09g44110D	AT2G19530	unknown protein
BnaA09g44110D	AT2G19530	unknown protein
BnaA09g44120D	AT2G19520	FVE
BnaA09g44120D	AT2G19520	FVE
BnaA09g44130D	AT2G19490	recA DNA recombination family protein
BnaA09g44130D	AT2G19490	recA DNA recombination family protein
BnaA09g44140D	AT2G19480	nucleosome assembly protein 1
BnaA09g44140D	AT2G19480	nucleosome assembly protein 1
BnaA09g44150D	AT1G19450	Major facilitator superfamily protein
BnaA09g44150D	AT1G19450	Major facilitator superfamily protein
BnaA09g44160D	AT1G19440	3-ketoacyl-CoA synthase 4 (KCS4)
BnaA09g44170D	AT1G19400	Erythronate-4-phosphate dehydrogenase family protein
BnaA09g44180D	AT1G19390	Wall-associated kinase family protein
BnaA09g44190D	AT4G31100	wall-associated kinase, putative
BnaA09g44200D	AT1G19390	Wall-associated kinase family protein
BnaA09g44210D	AT1G19350	BRI1-EMS-SUPPRESSOR 1 (BES1)
BnaA09g44220D	AT1G19330	unknown protein
BnaA09g44230D	AT1G19320	Pathogenesis-related thaumatin superfamily protein
BnaA09g44240D	AT1G19250	flavin-dependent monooxygenase 1 (FMO1)
BnaA09g44250D	AT1G19250	flavin-dependent monooxygenase 1 (FMO1)
BnaA09g44260D	AT1G19250	flavin-dependent monooxygenase 1 (FMO1)
BnaA09g44270D	AT1G19230	Riboflavin synthase-like superfamily protein
BnaA09g44280D	AT1G19220	auxin response factor 19 (ARF19)
BnaA09g44290D	AT1G19210	Integrase-type DNA-binding superfamily protein
BnaA09g44300D	AT1G19190	alpha/beta-Hydrolases superfamily protein
BnaA09g44310D	AT1G19120	Small nuclear ribonucleoprotein family protein
BnaA09g44320D	AT1G19115	unknown protein
BnaA09g44330D	AT1G19110	inter-alpha-trypsin inhibitor heavy chain-related
BnaA09g44340D	AT1G19100	Histidine kinase-, DNA gyrase B-, and HSP90-like ATPase family protein
BnaA09g44350D	AT1G19025	DNA repair metallo-beta-lactamase family protein
BnaA09g44360D	AT1G19020	unknown protein
BnaA09g44370D	AT1G19000	Homeodomain-like superfamily protein
BnaA09g44380D	AT1G18990	Protein of unknown function, DUF593
BnaA09g44390D	AT1G18980	RmlC-like cupins superfamily protein
BnaA09g44400D	AT1G18950	DDT domain superfamily
BnaA09g44410D	AT1G18910	zinc ion binding
BnaA09g44410D	AT1G18910	zinc ion binding
BnaA09g44420D	AT1G18890	calcium-dependent protein kinase 1 (CDPK1)
BnaA09g44430D	AT1G18880	Major facilitator superfamily protein
BnaA09g44430D	AT1G18880	Major facilitator superfamily protein
BnaA09g44440D	AT1G18860	WRKY DNA-binding protein 61 (WRKY61)
BnaA09g44440D	AT1G18860	WRKY DNA-binding protein 61 (WRKY61)
BnaA09g44450D	AT1G18840	IQ-domain 30 (IQD30)
BnaA09g44450D	AT1G18840	IQ-domain 30 (IQD30)
BnaA09g44460D	AT1G18835	mini zinc finger (MIF3)
BnaA09g44470D	AT5G06520	SWAP (Suppressor-of-White-APricot)/surp domain-containing protein
BnaA09g44480D	#N/A	#N/A
BnaA09g44490D	#N/A	#N/A
BnaA09g44500D	AT1G18570	myb domain protein 51 (MYB51)
BnaA09g44510D	AT1G18560	BED zinc finger
BnaA09g44520D	AT1G74050	Ribosomal protein L6 family protein
BnaA09g44530D	AT1G18530	EF hand calcium-binding protein family
BnaA09g44540D	AT1G18520	tetraspanin11 (TET11)
BnaA09g44550D	AT1G18500	methylthioalkylmalate synthase-like 4 (MAML-4)
BnaA09g44560D	AT1G18470	Transmembrane Fragile-X-F-associated protein
BnaA09g44570D	AT1G18460	alpha/beta-Hydrolases superfamily protein
BnaA09g44580D	#N/A	#N/A
BnaA09g44590D	AT1G18390	Protein kinase superfamily protein
BnaA09g44600D	AT1G18370	HINKEL (HIK)
BnaA09g44610D	AT3G10110	maternal effect embryo arrest 67 (MEE67)
BnaA09g44620D	AT1G18290	unknown protein
BnaA09g44630D	AT1G18280	Bifunctional inhibitor/lipid-transfer protein/seed storage 2S albumin superfamily protein
BnaA09g44640D	AT1G18280	Bifunctional inhibitor/lipid-transfer protein/seed storage 2S albumin superfamily protein
BnaA09g44650D	AT1G18280	Bifunctional inhibitor/lipid-transfer protein/seed storage 2S albumin superfamily protein
BnaA09g44660D	AT5G26830	Threonyl-tRNA synthetase
BnaA09g44670D	#N/A	#N/A
BnaA09g44680D	AT1G18170	FKBP-like peptidyl-prolyl cis-trans isomerase family protein
BnaA09g44690D	AT1G18150	ATMPK8
BnaA09g44700D	AT1G18100	E12A11
BnaA09g44710D	AT1G18080	ATARCA
BnaA09g44720D	AT1G18070	Translation elongation factor EF1A/initiation factor IF2gamma family protein
BnaA09g44730D	AT1G18040	cyclin-dependent kinase D1
BnaA09g44740D	AT1G76690	12-oxophytodienoate reductase 2 (OPR2)
BnaA09g44750D	AT1G18010	Major facilitator superfamily protein
BnaA09g44760D	AT1G17980	poly(A) polymerase 1 (PAPS1)
BnaA09g44770D	AT5G26830	Threonyl-tRNA synthetase
BnaA09g44780D	AT1G17950	myb domain protein 52 (MYB52)
BnaA09g44790D	AT1G17950	myb domain protein 52 (MYB52)
BnaA09g44800D	AT1G17880	basic transcription factor 3 (BTF3)
BnaA09g44810D	AT1G17820	Putative integral membrane protein conserved region (DUF2404)
BnaA09g44820D	AT1G17810	beta-tonoplast intrinsic protein (BETA-TIP)
BnaA09g44830D	AT1G17790	DNA-binding bromodomain-containing protein
BnaA09g44840D	AT1G17720	ATB BETA
BnaA09g44850D	AT1G17710	Pyridoxal phosphate phosphatase-related protein
BnaA09g44860D	AT1G45403	membrane protein
BnaA09g44870D	AT2G04040	TX1
BnaA09g44880D	AT1G17600	Disease resistance protein (TIR-NBS-LRR class) family
BnaA09g44890D	AT1G17600	Disease resistance protein (TIR-NBS-LRR class) family
BnaA09g44900D	AT1G17610	Disease resistance protein (TIR-NBS class)
BnaA09g44910D	AT1G17610	Disease resistance protein (TIR-NBS class)
BnaA09g44920D	AT1G17590	nuclear factor Y, subunit A8 (NF-YA8)
BnaA09g44930D	AT1G17610	Disease resistance protein (TIR-NBS class)
BnaA09g44940D	AT5G48770	Disease resistance protein (TIR-NBS-LRR class) family
BnaA09g44950D	AT1G17580	myosin 1 (MYA1)
BnaA09g44960D	#N/A	#N/A
BnaA09g44970D	AT1G17520	Homeodomain-like/winged-helix DNA-binding family protein
BnaA09g44980D	AT1G17500	ATPase E1-E2 type family protein / haloacid dehalogenase-like hydrolase family protein
BnaA09g44990D	AT1G17455	ELF4-like 4 (ELF4-L4)
BnaA09g45000D	AT3G10070	TBP-associated factor 12 (TAF12)
BnaA09g45010D	AT1G17420	lipoxygenase 3 (LOX3)
BnaA09g45020D	AT1G17310	MADS-box transcription factor family protein
BnaA09g45030D	AT1G17290	alanine aminotransferas (AlaAT1)
BnaA09g45040D	AT1G17285	unknown protein
BnaA09g45050D	AT1G17280	ubiquitin-conjugating enzyme 34 (UBC34)
BnaA09g45060D	AT1G17200	Uncharacterised protein family (UPF0497)
BnaA09g45070D	AT1G17180	glutathione S-transferase TAU 25 (GSTU25)
BnaA09g45080D	AT1G17180	glutathione S-transferase TAU 25 (GSTU25)
BnaA09g45090D	AT1G17180	glutathione S-transferase TAU 25 (GSTU25)
BnaA09g45100D	AT1G17160	pfkB-like carbohydrate kinase family protein
BnaA09g45110D	AT1G17160	pfkB-like carbohydrate kinase family protein
BnaA09g45120D	#N/A	#N/A
BnaA09g45130D	AT1G17140	interactor of constitutive active rops 1 (ICR1)
BnaA09g45140D	AT1G17130	Family of unknown function (DUF572)
BnaA09g45150D	AT1G17120	cationic amino acid transporter 8 (CAT8)
BnaA09g45160D	AT1G17090	unknown protein
BnaA09g45170D	AT1G17080	Ribosomal protein L18ae family
BnaA09g45180D	AT1G17070	GC-rich sequence DNA-binding factor-like protein with Tuftelin interacting domain
BnaA09g45190D	AT1G17060	cytochrome p450 72c1 (CYP72C1)
BnaA09g45200D	AT1G17020	senescence-related gene 1 (SRG1)
BnaA09g45210D	AT1G17010	2-oxoglutarate (2OG) and Fe(II)-dependent oxygenase superfamily protein
BnaA09g45220D	AT1G16950	unknown protein
BnaA09g45230D	AT1G16940	F-box/RNI-like/FBD-like domains-containing protein
BnaA09g45240D	#N/A	#N/A
BnaA09g45250D	AT1G15080	lipid phosphate phosphatase 2 (LPP2)
BnaA09g45260D	AT1G15060	Uncharacterised conserved protein UCP031088, alpha/beta hydrolase
BnaA09g45270D	AT1G15040	Class I glutamine amidotransferase-like superfamily protein
BnaA09g45280D	AT1G15030	Protein of unknown function (DUF789)
BnaA09g45290D	AT1G15020	quiescin-sulfhydryl oxidase 1 (QSOX1)
BnaA09g45300D	AT1G15000	serine carboxypeptidase-like 50 (scpl50)
BnaA09g45310D	AT1G14990	unknown protein
BnaA09g45320D	AT1G14980	chaperonin 10 (CPN10)
BnaA09g45330D	AT1G14970	O-fucosyltransferase family protein
BnaA09g45340D	AT2G01500	PRETTY FEW SEEDS 2 (PFS2)
BnaA09g45350D	AT2G47140	NAD(P)-binding Rossmann-fold superfamily protein
BnaA09g45360D	AT1G14870	PLANT CADMIUM RESISTANCE 2 (PCR2)
BnaA09g45370D	AT1G14870	PLANT CADMIUM RESISTANCE 2 (PCR2)
BnaA09g45380D	AT1G14870	PLANT CADMIUM RESISTANCE 2 (PCR2)
BnaA09g45390D	#N/A	#N/A
BnaA09g45400D	AT1G14860	nudix hydrolase homolog 18 (NUDT18)
BnaA09g45410D	AT1G14850	nucleoporin 155 (NUP155)
BnaA09g45420D	AT1G14840	microtubule-associated proteins 70-4 (MAP70-4)
BnaA09g45430D	AT1G14830	DYNAMIN-like 1C (DL1C)
BnaA09g45440D	AT1G14820	Sec14p-like phosphatidylinositol transfer family protein
BnaA09g45920D	AT1G14000	VH1-interacting kinase (VIK)
BnaA09g45930D	AT1G13970	Protein of unknown function (DUF1336)
BnaA09g45940D	AT1G13960	WRKY DNA-binding protein 4 (WRKY4)
BnaA09g45950D	AT1G13940	Plant protein of unknown function (DUF863)
BnaA09g45960D	AT1G13810	Restriction endonuclease, type II-like superfamily protein
BnaA09g45970D	AT1G13900	Purple acid phosphatases superfamily protein
BnaA09g45980D	AT1G13890	soluble N-ethylmaleimide-sensitive factor adaptor protein 30 (SNAP30)
BnaA09g45990D	AT1G13880	ELM2 domain-containing protein
BnaA09g46000D	AT1G13870	DEFORMED ROOTS AND LEAVES 1 (DRL1)
BnaA09g46010D	AT1G13830	Carbohydrate-binding X8 domain superfamily protein
BnaA09g46020D	AT1G13810	Restriction endonuclease, type II-like superfamily protein
BnaA09g46030D	AT1G12300	Tetratricopeptide repeat (TPR)-like superfamily protein
BnaA09g46040D	AT1G13790	XH/XS domain-containing protein
BnaA09g46050D	AT1G13780	F-box/RNI-like/FBD-like domains-containing protein
BnaA09g46060D	AT1G13780	F-box/RNI-like/FBD-like domains-containing protein
BnaA09g46070D	#N/A	#N/A
BnaA09g46080D	AT1G13780	F-box/RNI-like/FBD-like domains-containing protein
BnaA09g46090D	AT1G13780	F-box/RNI-like/FBD-like domains-containing protein
BnaA09g46100D	#N/A	#N/A
BnaA09g46110D	AT1G13780	F-box/RNI-like/FBD-like domains-containing protein
BnaA09g46120D	AT1G13750	Purple acid phosphatases superfamily protein
BnaA09g46130D	AT1G13740	ABI five binding protein 2 (AFP2)
BnaA09g46140D	AT4G27270	Quinone reductase family protein
BnaA09g46150D	AT1G13700	6-phosphogluconolactonase 1 (PGL1)
BnaA09g46160D	#N/A	#N/A
BnaA09g46170D	AT3G16830	TOPLESS-related 2 (TPR2)
BnaA09g46180D	#N/A	#N/A
BnaA09g46190D	AT1G13590	phytosulfokine 1 precursor (PSK1)
BnaA09g46200D	AT1G13580	LAG1 longevity assurance homolog 3 (LAG13)
BnaA09g46210D	AT1G13560	aminoalcoholphosphotransferase 1 (AAPT1)
BnaA09g46220D	AT1G13550	Protein of unknown function (DUF1262)
BnaA09g46230D	AT1G13520	Protein of unknown function (DUF1262)
BnaA09g46240D	AT1G13470	Protein of unknown function (DUF1262)
BnaA09g46250D	AT1G13450	Homeodomain-like superfamily protein
BnaA09g46260D	AT3G04120	glyceraldehyde-3-phosphate dehydrogenase C subunit 1 (GAPC1)
BnaA09g46270D	AT1G13390	unknown protein
BnaA09g46280D	AT5G03495	RNA-binding (RRM/RBD/RNP motifs) family protein
BnaA09g46290D	AT5G03495	RNA-binding (RRM/RBD/RNP motifs) family protein
BnaA09g46300D	AT2G37550	ARF-GAP domain 7 (AGD7)
BnaA09g46310D	AT1G13340	Regulator of Vps4 activity in the MVB pathway protein
BnaA09g46320D	#N/A	#N/A
BnaA09g46330D	AT1G13340	Regulator of Vps4 activity in the MVB pathway protein
BnaA09g46340D	AT5G03495	RNA-binding (RRM/RBD/RNP motifs) family protein
BnaA09g46350D	AT1G13290	DEFECTIVELY ORGANIZED TRIBUTARIES 5 (DOT5)
BnaA09g46360D	AT1G13270	methionine aminopeptidase 1B (MAP1C)
BnaA09g46370D	AT5G03495	RNA-binding (RRM/RBD/RNP motifs) family protein
BnaA09g46380D	AT4G17530	RAB GTPase homolog 1C (RAB1C)
BnaA09g46390D	AT2G36320	A20/AN1-like zinc finger family protein
BnaA09g46400D	#N/A	#N/A
BnaA09g46410D	AT1G13270	methionine aminopeptidase 1B (MAP1C)
BnaA09g46420D	#N/A	#N/A
BnaA09g46430D	AT1G13200	F-box and associated interaction domains-containing protein
BnaA09g46440D	AT1G13210	autoinhibited Ca2+/ATPase II (ACA.l)
BnaA09g46450D	AT1G13195	RING/U-box superfamily protein
BnaA09g46460D	AT1G13160	ARM repeat superfamily protein
BnaA09g46470D	AT1G12220	RESISTANT TO P. SYRINGAE 5 (RPS5)
BnaA09g46480D	AT1G12210	RPS5-like 1 (RFL1)
BnaA09g46490D	AT1G12210	RPS5-like 1 (RFL1)
BnaA09g46500D	AT1G13130	Cellulase (glycosyl hydrolase family 5) protein
BnaA09g46510D	#N/A	#N/A
BnaA09g46520D	#N/A	#N/A
BnaA09g46530D	AT1G11330	S-locus lectin protein kinase family protein
BnaA09g46540D	AT1G11400	partner of Y14-MAGO (PYM)
BnaA09g46550D	AT1G13800	Tetratricopeptide repeat (TPR)-like superfamily protein
BnaA09g46560D	AT1G13120	embryo defective 1745 (emb1745)
BnaA09g46570D	AT1G13110	cytochrome P450, family 71 subfamily B, polypeptide 7 (CYP71B7)
BnaA09g46580D	AT1G13110	cytochrome P450, family 71 subfamily B, polypeptide 7 (CYP71B7)
BnaA09g46590D	AT1G13780	F-box/RNI-like/FBD-like domains-containing protein
BnaA09g46600D	AT1G13780	F-box/RNI-like/FBD-like domains-containing protein
BnaA09g46610D	AT1G13790	XH/XS domain-containing protein
BnaA09g46620D	AT1G13100	cytochrome P450, family 71, subfamily B, polypeptide 29 (CYP71B29)
BnaA09g46630D	AT1G13090	cytochrome P450, family 71, subfamily B, polypeptide 28 (CYP71B28)
BnaA09g46640D	AT1G13780	F-box/RNI-like/FBD-like domains-containing protein
BnaA09g46650D	AT1G13090	cytochrome P450, family 71, subfamily B, polypeptide 28 (CYP71B28)
BnaA09g46660D	AT1G13080	cytochrome P450, family 71, subfamily B, polypeptide 2 (CYP71B2)
BnaA09g46670D	AT3G26340	N-terminal nucleophile aminohydrolases (Ntn hydrolases) superfamily protein
BnaA09g46680D	AT1G13030	sphere organelles protein-related
BnaA09g46690D	AT1G12300	Tetratricopeptide repeat (TPR)-like superfamily protein
BnaA09g46700D	AT3G22470	Pentatricopeptide repeat (PPR) superfamily protein
BnaA09g46710D	AT1G13020	eukaryotic initiation factor 4B2 (EIF4B2)
BnaA09g46720D	AT1G12980	ENHANCER OF SHOOT REGENERATION 1 (ESR1)
BnaA09g46730D	AT1G12970	plant intracellular ras group-related LRR 3 (PIRL3)
BnaA09g46740D	AT4G29285	low-molecular-weight cysteine-rich 24 (LCR24)
BnaA09g46750D	AT1G12950	root hair specific 2 (RSH2)
BnaA09g46760D	AT1G12930	ARM repeat superfamily protein
BnaA09g46770D	AT1G12910	ANTHOCYANIN11 (ATAN11)
BnaA09g46780D	AT1G12900	glyceraldehyde 3-phosphate dehydrogenase A subunit 2 (GAPA-2)
BnaA09g46790D	AT1G12890	Integrase-type DNA-binding superfamily protein
BnaA09g46800D	AT1G12855	F-box family protein
BnaA09g46810D	AT1G12840	DE-ETIOLATED 3 (DET3)
BnaA09g46820D	AT1G12830	unknown protein
BnaA09g46830D	AT1G12820	auxin signaling F-box 3 (AFB3)
BnaA09g46840D	AT3G22470	Pentatricopeptide repeat (PPR) superfamily protein
BnaA09g46850D	AT1G12760	Zinc finger, C3HC4 type (RING finger) family protein
BnaA09g46860D	AT1G12740	cytochrome P450, family 87, subfamily A, polypeptide 2 (CYP87A2)
BnaA09g46870D	AT1G12700	ATP binding
BnaC01g15970D	AT4G24150	growth-regulating factor 8 (GRF8)
BnaC01g15980D	AT4G24160	alpha/beta-Hydrolases superfamily protein
BnaC01g15990D	AT4G24170	ATP binding microtubule motor family protein
BnaC01g16000D	AT4G24170	ATP binding microtubule motor family protein
BnaC01g16010D	AT4G24170	ATP binding microtubule motor family protein
BnaC01g16020D	AT4G24170	ATP binding microtubule motor family protein
BnaC01g16030D	AT4G24175	unknown protein
BnaC01g16040D	AT4G24180	THAUMATIN-LIKE PROTEIN 1 (TLP1)
BnaC01g16050D	AT4G24190	SHEPHERD (SHD)
BnaC01g16060D	AT4G24204	RING/U-box superfamily protein
BnaC01g16070D	AT4G24210	SLEEPY1 (SLY1)
BnaC01g16080D	AT4G24220	VEIN PATTERNING 1 (VEP1)
BnaC01g16090D	#N/A	#N/A
BnaC01g16100D	#N/A	#N/A
BnaC01g16110D	AT4G24230	acyl-CoA-binding domain 3 (ACBP3)
BnaC01g16120D	AT4G24240	WRKY DNA-binding protein 7 (WRKY7)
BnaC01g16130D	#N/A	#N/A
BnaC01g16140D	AT4G24250	MILDEW RESISTANCE LOCUS O 13 (MLO13)
BnaC01g16150D	AT4G24260	glycosyl hydrolase 9A3 (GH9A3)
BnaC01g16160D	AT4G24265	unknown protein
BnaC01g16170D	AT4G24270	EMBRYO DEFECTIVE 140 (EMB140)
BnaC01g16180D	AT4G24270	EMBRYO DEFECTIVE 140 (EMB140)
BnaC01g16190D	AT4G24275	Identified as a screen for stress-responsive genes.
BnaC01g16200D	AT4G24280	chloroplast heat shock protein 70-1 (cpHsc70-1)
BnaC03g57710D	AT1G27460	no pollen germination related 1 (NPGR1)
BnaC03g57720D	AT1G27461	unknown protein
BnaC03g57730D	#N/A	#N/A
BnaC03g57740D	AT1G16470	proteasome subunit PAB1 (PAB1)
BnaC03g57750D	#N/A	#N/A
BnaC03g57760D	AT1G27740	root hair defective 6-like 4 (RSL4)
BnaC03g57770D	AT1G76490	hydroxy methylglutaryl CoA reductase 1 (HMG1)
BnaC03g57780D	#N/A	#N/A
BnaC03g57790D	#N/A	#N/A
BnaC03g57800D	AT1G27460	no pollen germination related 1 (NPGR1)
BnaC03g57810D	AT1G27460	no pollen germination related 1 (NPGR1)
BnaC03g57820D	AT1G27461	unknown protein
BnaC03g57830D	AT1G27461	unknown protein
BnaC03g57840D	#N/A	#N/A
BnaC03g57850D	AT1G27470	transducin family protein / WD-40 repeat family protein
BnaC03g57860D	AT1G27510	FUNCTIONS IN: DNA binding, nuclease activity
BnaC03g57870D	AT1G27530	CONTAINS InterPro DOMAIN/s: Ubiquitin-conjugating enzyme/RWD-like (InterPro:IPR016135), Ubiquitin-fold modifier-conjugating enzyme 1 (InterPro:IPR014806)
BnaC03g57880D	AT1G31150	FUNCTIONS IN: sequence-specific DNA binding transcription factor activity
BnaC03g57890D	#N/A	#N/A
BnaC03g57900D	AT1G27595	CONTAINS InterPro DOMAIN/s: Symplekin tight junction protein C-terminal (InterPro:IPR022075)
BnaC03g57910D	AT1G29350	Kinase-related protein of unknown function (DUF1296)
BnaC03g57920D	AT4G25340	FK506 BINDING PROTEIN 53 (FKBP53)
BnaC03g57930D	AT1G09830	Glycinamide ribonucleotide (GAR) synthetase
BnaC03g57940D	AT1G27595	CONTAINS InterPro DOMAIN/s: Symplekin tight junction protein C-terminal (InterPro:IPR022075)
BnaC03g57950D	AT1G27595	CONTAINS InterPro DOMAIN/s: Symplekin tight junction protein C-terminal (InterPro:IPR022075)
BnaC03g57960D	AT3G13590	Cysteine/Histidine-rich C1 domain family protein
BnaC03g57970D	#N/A	#N/A
BnaC03g57980D	AT2G18193	P-loop containing nucleoside triphosphate hydrolases superfamily protein
BnaC03g57990D	#N/A	#N/A
BnaC03g58000D	AT1G27600	IRREGULAR XYLEM 9-LIKE (IRX9-L)
BnaC03g58010D	AT1G27620	HXXXD-type acyl-transferase family protein
BnaC03g58020D	AT1G27630	cyclin T 1
BnaC03g58030D	AT1G27650	ATU2AF35A
BnaC03g58040D	AT1G27660	basic helix-loop-helix (bHLH) DNA-binding superfamily protein
BnaC03g58050D	AT1G27680	ADPGLC-PPase large subunit (APL2)
BnaC03g58060D	AT5G17470	EF hand calcium-binding protein family
BnaC03g58070D	#N/A	#N/A
BnaC03g58080D	AT1G27730	salt tolerance zinc finger (STZ)
BnaC03g58090D	#N/A	#N/A
BnaC03g58100D	AT1G27740	root hair defective 6-like 4 (RSL4)
BnaC03g58110D	AT3G03600	ribosomal protein S2 (RPS2)
BnaC03g58120D	AT1G27752	Ubiquitin system component Cue protein
BnaC03g58130D	AT1G27760	SALT-TOLERANCE 32 (SAT32)
BnaC03g58140D	AT1G27770	autoinhibited Ca2+-ATPase 1 (ACA1)
BnaC03g58150D	AT1G27850	unknown protein
BnaC03g58160D	AT1G27900	RNA helicase family protein
BnaC03g58170D	#N/A	#N/A
BnaC03g58180D	AT1G27910	plant U-box 45 (PUB45)
BnaC03g58190D	AT1G27950	glycosylphosphatidylinositol-anchored lipid protein transfer 1 (LTPG1)
BnaC03g58200D	AT1G27960	evolutionarily conserved C-terminal region 9 (ECT9)
BnaC03g58210D	AT1G27970	nuclear transport factor 2B (NTF2B)
BnaC03g58220D	AT1G27980	dihydrosphingosine phosphate lyase (DPL1)
BnaC03g58230D	AT1G28050	B-box type zinc finger protein with CCT domain
BnaC03g58240D	AT1G28060	Pre-mRNA-splicing factor 3
BnaC03g58250D	AT1G28070	unknown protein
BnaC03g58260D	AT1G28080	RING finger protein
BnaC05g43600D	AT2G07760	Zinc knuckle (CCHC-type) family protein
BnaC05g43610D	AT3G09260	PYK10
BnaC05g43620D	AT3G09260	PYK10
BnaC05g43630D	AT3G08930	LMBR1-like membrane protein
BnaC05g43640D	AT3G08920	Rhodanese/Cell cycle control phosphatase superfamily protein
BnaC05g43650D	AT3G08910	DNAJ heat shock family protein
BnaC05g43660D	AT3G08900	reversibly glycosylated polypeptide 3 (RGP3)
BnaC05g43670D	#N/A	#N/A
BnaC05g43680D	AT3G08890	Protein of unknown function, DUF538
BnaC05g43690D	AT3G08850	RAPTOR1
BnaC05g43700D	AT3G14250	RING/U-box superfamily protein
BnaC05g43710D	#N/A	#N/A
BnaC05g43720D	#N/A	#N/A
BnaC05g43730D	AT5G38440	Plant self-incompatibility protein S1 family
BnaC05g43740D	AT3G08800	ARM repeat superfamily protein
BnaC05g43750D	AT3G08780	unknown protein
BnaC05g43760D	AT3G08770	lipid transfer protein 6 (LTP6)
BnaC05g43770D	AT5G38670	Galactose oxidase/kelch repeat superfamily protein
BnaC05g43780D	AT3G23890	topoisomerase II (TOPII)
BnaC05g43790D	AT3G08040	FERRIC REDUCTASE DEFECTIVE 3 (FRD3)
BnaC05g43800D	AT3G08040	FERRIC REDUCTASE DEFECTIVE 3 (FRD3)
BnaC05g43810D	AT3G08760	ATSIK
BnaC05g43820D	AT3G08740	elongation factor P (EF-P) family protein
BnaC05g43830D	#N/A	#N/A
BnaC05g43840D	AT3G08730	protein-serine kinase 1 (PK1)
BnaC05g43850D	AT3G08720	Arabidopsis thaliana protein kinase 19 (ATPK19)
BnaC05g43860D	AT3G08710	thioredoxin H-type 9 (TH9)
BnaC05g43870D	AT3G08690	ubiquitin-conjugating enzyme 11 (UBC11)
BnaC05g43880D	AT3G08680	Leucine-rich repeat protein kinase family protein
BnaC05g43890D	AT3G08670	unknown protein
BnaC05g43900D	AT3G08650	ZIP metal ion transporter family
BnaC05g43910D	#N/A	#N/A
BnaC05g43920D	AT3G08630	Protein of unknown function (DUF3411)
BnaC05g43930D	AT3G08620	RNA-binding KH domain-containing protein
BnaC05g43940D	AT3G08610	unknown protein
BnaC05g43950D	AT3G08600	Protein of unknown function (DUF1191)
BnaC05g43960D	#N/A	#N/A
BnaC05g43970D	AT3G08590	Phosphoglycerate mutase, 2,3-bisphosphoglycerate-independent
BnaC05g43980D	AT3G08550	KOBITO (KOB1)
BnaC05g43990D	AT3G11130	Clathrin, heavy chain
BnaC05g44000D	AT3G08510	phospholipase C 2
BnaC05g44010D	AT3G08500	myb domain protein 83 (MYB83)
BnaC05g44020D	AT3G08490	BEST Arabidopsis thaliana protein match is: Late embryogenesis abundant protein, group 2 (TAIR:AT3G24600.1)
BnaC05g44030D	AT3G08040	FERRIC REDUCTASE DEFECTIVE 3 (FRD3)
BnaC05g44040D	AT3G08030	Protein of unknown function, DUF642
BnaC05g44050D	AT3G08000	RNA-binding (RRM/RBD/RNP motifs) family protein
BnaC05g44060D	AT3G07990	serine carboxypeptidase-like 27 (SCPL27)
BnaC05g44070D	AT3G07970	QUARTET 2 (QRT2)
BnaC05g44080D	AT3G07950	rhomboid protein-related
BnaC05g44090D	AT3G07940	Calcium-dependent ARF-type GTPase activating protein family
BnaC05g44100D	AT3G07910	FUNCTIONS IN: molecular_function unknown
BnaC05g44110D	AT3G07900	O-fucosyltransferase family protein
BnaC05g44120D	#N/A	#N/A
BnaC05g44130D	AT3G07890	Ypt/Rab-GAP domain of gyp1p superfamily protein
BnaC05g44140D	AT3G07880	SUPERCENTIPEDE1 (SCN1)
BnaC05g44150D	AT3G14040	Pectin lyase-like superfamily protein
BnaC05g44160D	#N/A	#N/A
BnaC05g44170D	AT3G07850	Pectin lyase-like superfamily protein
