# Supplementary material for: Identification of candidate genes regulating seed oil content by QTL mapping and transcriptome sequencing in Brassica napus
Source: Front Plant Sci. 2022 Dec 8;13:1067121. doi: 10.3389/fpls.2022.1067121 (PMC9779944; doi:10.3389/fpls.2022.1067121)
Supplement: Supplementary file 1 [file DataSheet_1.zip › Supplementary Tables/Supplementary Table 3.xlsx]

## Sheet: Supplementary Table 3
Supplementary Table 3. A list of primer sequences used in this study.
Gene name	Primer name	Sequence	bp
BnaA01g22130D(Y1)	qRT-BnaA01g22130D(Y1)-F	GCTCGTCCGTACACATCTCAC	21
	qRT-BnaA01g22130D(Y1)-R	CCACAAATCCCATTGAAAGATG	22
BnaA03g48490D(Y2)	qRT-BnaA03g48490D(Y2)-F	CTCTTGCCTTCTGCGTCCTC	20
	qRT-BnaA03g48490D(Y2)-R	GGTGTTGCTCTTGCTGAAAC	20
BnaA03g48800D(Y3)	qRT-BnaA03g48800D(Y3)-F	CACCTCAAGAAGGTTGTAGAA	21
	qRT-BnaA03g48800D(Y3)-R	TTGGACGACTATTATTGCTGAG	22
BnaA03g50010D(Y4)	qRT-BnaA03g50010D(Y4)-F	TTCTCGCCTCTGTTGACTCC	20
	qRT-BnaA03g50010D(Y4)-R	CATCTCCGAGTTCTTCATCT	20
BnaA03g50730D(Y5)	qRT-BnaA03g50730D(Y5)-F	GGCGCAGCTTCTGGTAAGAC	20
	qRT-BnaA03g50730D(Y5)-R	CTCAGCACTATCTTTGAGTT	20
BnaA03g52350D(Y6)	qRT-BnaA03g52350D(Y6)-F	CTTTGTTTGAATGTGCGCGTTG	22
	qRT-BnaA03g52350D(Y6)-R	CTTCCTCGGCCAATAGCTGAAC	22
BnaA03g52640D(Y7)	qRT-BnaA03g52640D(Y7)-F	GGACTACGGTTGGTCAGGAAG	21
	qRT-BnaA03g52640D(Y7)-R	CGAACTTACCAGACATCGTTG	21
BnaA03g52660D(Y8)	qRT-BnaA03g52660D(Y8)-F	GGATGTAAACGCACAAGAAG	20
	qRT-BnaA03g52660D(Y8)-R	CTTAGTCAAACCAGACAACTG	21
BnaA03g53510D(Y9)	qRT-BnaA03g53510D(Y9)-F	GCCGAGATTCTGCACCCTCCTT	22
	qRT-BnaA03g53510D(Y9)-R	CTTACAAATCTCTGCTTGTGTC	22
BnaA03g53860D(Y10)	qRT-BnaA03g53860D(Y10)-F	GCCACCTTCGAGAACCGAAG	20
	qRT-BnaA03g53860D(Y10)-R	GTGGGCTACTTTGTATGCTTC	21
BnaA09g43150D(Y11)	qRT-BnaA09g43150D(Y11)-F	CACCACCAGCAGGAGTCGCT	20
	qRT-BnaA09g43150D(Y11)-R	ACCACCACTTAACTTCTCTT	20
