# Supplementary material for: Identification of candidate genes regulating seed oil content by QTL mapping and transcriptome sequencing in Brassica napus
Source: Front Plant Sci. 2022 Dec 8;13:1067121. doi: 10.3389/fpls.2022.1067121 (PMC9779944; doi:10.3389/fpls.2022.1067121)
Supplement: Supplementary file 1 [file DataSheet_1.zip › Supplementary Tables/Supplementary Table 4.xlsx]

## Sheet: Supplementary Table 4
Supplementary Table 4. Expression levels (FPKM) of 21 candidate genes in seeds at different developmental stages in B. napus ZS11.
Code	Candidate genes	Se_3d	Se_5d	Se_7d	Se_10d	Se_13d	Se_19d	Se_21d	Se_24d	Se_27d	Se_30d	Se_35d	Se_40d	Se_43d	Se_46d	Se_49d
Y1	BnaA01g22130D	8.51213	6.76326	3.76649	5.06846	6.6544	12.9465	12.2039	9.97829	9.08767	6.85034	5.88396	6.94888	10.9272	8.99601	1.72236
Y2	BnaA03g48490D	0	0	0.60776	0	0	582.621	6982.66	17670.1	27228.7	30342.4	37616.8	3823.95	2684.59	5.03205	1.49306
Y3	BnaA03g48800D	0.175432	0.100294	0.111522	0.0466672	0.252242	6.3036	2.95564	4.91061	3.99966	5.81651	1.84284	0	0.0723141	0.131122	0
Y4	BnaA03g50010D	34.4065	40.4309	37.0012	67.5437	54.3427	60.4467	43.8933	39.5342	28.3653	22.0164	30.9655	49.3436	45.9638	55.4915	57.0175
Y5	BnaA03g50730D	0.0464318	0.0996833	0.169475	0.0696405	0.327927	0.676342	0.158864	0.316603	0.559836	0.338433	0.266773	0.477285	0.572053	1.2673	0.651432
Y6	BnaA03g52350D	32.0106	30.0675	34.2685	14.1057	9.29237	27.8653	27.7583	27.6893	22.6474	19.6075	22.3591	27.2269	24.0739	33.6534	19.6649
Y7	BnaA03g52640D	1.05307	0.627903	0.436211	0.206191	0.249176	1.18284	1.82126	4.02978	3.42833	4.71251	2.94773	2.90681	2.69323	2.45378	2.30881
Y8	BnaA03g52660D	1.92931	1.84546	2.20004	0.973394	0.694316	1.4592	1.70653	1.75828	1.87169	1.8479	1.70735	3.45098	3.68638	5.37559	6.04342
Y9	BnaA03g53510D	7.60027	7.81618	8.08874	9.2372	10.5355	5.40251	6.02995	5.48585	6.71457	8.06855	8.13654	6.51671	6.25978	4.31593	4.9847
Y10	BnaA03g53860D	6.8197	9.94652	14.2315	19.005	18.2167	10.6253	8.40845	11.2883	15.4763	10.2652	5.46848	3.23883	3.64865	2.94822	2.72945
Y11	BnaA09g43150D	0	0	0.507015	0	0	2.85504	56.9308	197.552	496.826	949.239	2960.28	7045.15	7420.06	4221.89	2755.96
Y12	BnaA03g48780D	0.0251988	0.0302818	0.0326342	0	0.0355918	0	0.0890493	0	0	0	0.0480759	0	0	0	0
Y13	BnaA03g49200D	0	0	0	0	0.388201	0	0	0	0	0	0	0	0	0	0
Y14	BnaA03g49250D	1.10084	0.33385	0.0853075	0	0.0312087	0.307008	0	0	0	0	0	0.050013	0.068352	0	0
Y15	BnaA03g52310D	0.121364	0.065012	0.0590855	0	0	0	0	0	0	0	0	0.139565	0	0	0
Y16	BnaA06g31450D	1.91098	2.09397	4.27614	32.812	4.85319	0	0	0	0	0	0	0	0	0	0
Y17	BnaA09g43660D	0	1.12229	0.82915	11.807	1.47701	0	0	0	0	0	0	0	0	0	0
Y18	BnaA09g45090D	0.332258	1.25927	2.56784	2.12444	8.30747	1.6819	0.541532	0.625752	1.37891	0.775739	0.216571	1.63915	1.36461	0	0.0842545
Y19	BnaA09g45320D	6.54302	13.4815	8.7221	0	27.1917	18.5929	0	0	0	0	0	0	0	0.52634	0
Y20	BnaA09g46300D	0	0	0	0	0	0.072287	0	0	0.117329	0	0.134254	0	0	0	0
Y21	BnaC05g43660D	0	0	0	0	13.8198	3.49123	1.77564	0.362611	0.070113	0	0	0	0	0	0
